# Supplementary material for: Patient demographics, medical factors, treatment modalities and satisfaction at five traditional Chinese medicine practices in Switzerland: A cross-sectional study
Source: PLoS One. 2025 Sep 19;20(9):e0332586. doi: 10.1371/journal.pone.0332586 (PMC12448990; doi:10.1371/journal.pone.0332586)
Supplement: S1 Data — (XLSX) [file pone.0332586.s003.xlsx]

## Sheet: sys_35-Patientenumfrage
Number	Month	Gender	Age (Female)	Age (Male)	Events	Advertising	Referral	Recommendation	Prior Treatment	Internet	Social Media	Other Reasons	Ophthalmology Dentistry	Otorhinolaryngology	Cardiovascular System	Respiratory System	Gastroesophageal System	Hepatopancreatic System	Abdominal Cavity	Intestinal Tract	Urinary System	Musculoskeletal	Vascular System	Dermatological System	Acute Pain	Chronic Pain	Metabolic System	Reproductive System	Psychosomatic Disorders	Immune System	Allergic Disorders	Neurological Diseases	Oncology	Prevention	Other Reasons	Frequency of TCM treatments	TCM Continuation	Conventional Medicine	Insurance Status	TCM insurance invoice	Monthly cost of treatment	Importance of education	Registration Process	Reception Courtesy	Billing inquiry	Clinic Accessibility	Waiting Time	Dietary	Sleep Hygiene
1	1	1	4		0	0	0	0	0	1	0	0	0	0	1	0	0	0	0	0	0	0	0	0	0	0	0	0	0	0	0	0	0	1	0	NA	NA	NA	2	1		NA	4	4	3	4	1	0	0
2	1	1	4		0	0	0	0	0	1	0	0	0	0	0	0	1	0	0	1	0	0	0	0	0	0	0	0	1	0	0	0	0	0	0	NA	NA	NA	2	1		NA	1	1	1	1	1	0	0
3	1	1	5		0	0	0	1	0	0	0	0	0	0	0	0	0	0	0	0	0	1	0	0	0	1	0	0	0	0	0	0	0	0	0	NA	NA	NA	2	2	4	NA	1	1	1	1	1	0	0
4	1	1	5		0	0	0	0	1	0	0	0	0	0	0	1	0	0	0	0	0	1	0	0	0	1	0	0	0	0	0	0	0	0	0	NA	NA	NA	2	2	5	NA	1	1	1	1	2	1	0
5	1	1	5		0	0	0	0	0	1	0	0	0	0	0	0	0	0	0	0	0	1	0	0	0	0	0	0	0	0	0	0	0	0	1	NA	NA	NA	2	1		NA	1	1	1	1	1	0	0
6	1				0	0	0	0	0	1	0	1	0	1	0	1	0	0	0	0	0	0	0	0	0	0	0	0	0	0	0	0	0	0	0	NA	NA	NA	2	2	5	NA	1	1	2	2	2	0	0
7	1	1	7		0	0	1	0	0	0	0	0	0	0	0	0	0	0	0	0	0	0	0	0	1	0	0	0	0	0	0	0	0	0	0	NA	NA	NA	2	2	5	NA	1	1	1	1	1	0	0
8	1	2		7	0	0	0	1	0	0	0	0	0	0	0	0	0	0	0	0	0	1	0	0	0	0	0	0	0	0	0	0	0	0	0	NA	NA	NA	2	2		NA	1	1	1	2	2	0	0
9	1	2		4	1	0	0	0	0	1	0	0	0	0	0	0	0	0	0	0	0	1	0	0	1	1	0	0	0	0	0	0	0	0	0	NA	NA	NA	2	2	2	NA	1	2	2	1	1	0	0
10	2	1	7		0	0	1	0	0	0	0	0	0	0	0	0	0	0	0	0	0	1	0	0	0	1	0	0	0	0	0	0	0	0	0	NA	NA	NA	2	2	5	NA	1	1	0	2	1	0	0
11	2	1	5		0	0	0	0	0	1	0	0	0	0	0	1	0	0	0	0	0	0	0	0	0	0	0	0	0	0	0	0	0	0	0	NA	NA	NA	2	2	5	NA	1	1	4	1	1	0	0
12	2	1	4		0	0	0	0	0	1	0	0	0	0	0	0	0	0	0	0	0	0	0	0	1	1	0	0	1	0	0	0	0	0	0	NA	NA	NA	2	2	1	NA	1	1	1	1	1	1	0
13	2	1	6		0	0	0	0	1	0	0	0	0	0	0	0	1	0	0	1	1	0	0	0	0	0	0	0	0	0	0	0	0	0	0	NA	NA	NA	2	2	5	NA	1	2	0	0	1	1	0
14	2	1	5		0	0	0	0	0	1	0	1	0	0	0	0	0	0	0	0	0	0	0	0	0	0	0	0	0	0	0	0	0	0	1	NA	NA	NA	2	1		NA	1	1	2	0	1	1	0
15	2	2		7	0	0	0	0	1	0	0	0	0	0	0	0	0	0	0	0	0	1	0	0	0	1	0	0	0	0	0	0	0	0	0	NA	NA	NA	2	1		NA	1	1	2	1	1	0	0
16	2	1	7		0	0	0	1	1	0	0	0	0	0	0	0	0	0	0	0	0	1	0	0	1	0	0	0	0	0	0	0	0	0	1	NA	NA	NA	2	2	5	NA	1	1	1	1	1	0	0
17	3	1	5		0	0	0	0	0	1	0	0	0	1	0	0	0	0	0	0	0	0	0	0	0	0	0	0	0	0	0	0	0	0	1	NA	NA	NA	2	2		NA	1	1	2	2	1	1	0
18	3	2		6	0	0	1	0	0	0	0	0	0	0	0	0	0	0	0	0	0	0	0	0	1	0	0	0	0	0	0	0	0	0	0	NA	NA	NA		1		NA	1	1	1	1	1	0	0
19	4	1	6		0	0	0	0	1	0	0	0	0	0	0	0	0	0	0	0	0	0	0	0	0	0	0	0	0	0	0	0	0	0	1	NA	NA	NA	1		NA	NA	1	1	1	1	2	0	0
20	4	2		5	0	0	0	1	1	0	0	0	0	1	0	0	1	0	0	0	0	0	0	0	0	0	0	0	0	0	0	0	0	0	0	NA	NA	NA	2	2	NA	NA	1	1	1	1	2	0	0
21	4	1	5		0	0	0	0	0	1	0	0	0	0	0	0	0	0	0	0	0	0	0	0	0	0	0	0	0	0	0	0	0	0	1	NA	NA	NA	2	2	NA	NA	1	1	3	1	1	0	0
22	4	2		7	0	0	0	0	1	0	0	0	0	0	0	0	0	0	0	0	0	0	0	0	0	0	0	0	0	0	0	1	0	0	0	NA	NA	NA	2	1	NA	NA	1	1	1	1	1	0	0
23	4	1	4		0	0	0	0	0	1	0	0	0	0	0	0	0	0	0	0	0	0	0	0	0	1	0	0	0	0	0	0	0	0	0	NA	NA	NA	2	2	NA	NA	1	1	1	1	2	1	1
24	4	2		8	1	0	0	0	0	0	0	0	0	0	0	0	0	0	0	0	0	0	0	0	0	0	0	0	0	0	0	0	0	0	1	NA	NA	NA	2	2	NA	NA	1	1		1	2	1	0
25	5	1	6		0	0	0	1	0	0	0	0	0	0	0	0	0	0	0	0	0	0	0	0	0	1	0	0	1	0	0	0	0	0	1	NA	NA	NA	2	2	NA	NA	1	1	2	2	1	0	0
26	5	1	8		0	0	0	0	1	0	0	0	0	0	0	0	0	0	0	0	0	0	0	0	0	0	0	0	0	0	0	0	0	0	0	NA	NA	NA		2	NA	NA	1	1	1	1	1	0	1
27	5	1	6		0	0	0	1	0	0	0	0	0	1	0	0	0	0	1	0	0	0	0	0	0	0	0	0	0	0	0	0	0	0	0	NA	NA	NA	2	1	NA	NA	1	1	1	1	1	0	0
28	5	1	5		0	0	0	0	0	1	0	0	0	0	0	0	0	0	0	0	0	1	0	0	0	1	0	0	0	0	0	0	0	0	0	NA	NA	NA	2	1	NA	NA	1	1	1	1	1	0	0
29	5	2		7	0	0	0	1	1	0	0	0	1	0	1	0	0	0	0	0	0	1	0	0	0	0	0	0	0	1	1	0	0	0	1	NA	NA	NA	1	1	NA	NA	1	1	1	1	1	0	0
30	5	1	5		0	0	0	1	0	1	0	0	0	0	0	0	0	0	0	0	0	1	0	0	0	1	0	0	0	0	0	0	0	1	0	NA	NA	NA	2	2	NA	NA	1	1	1	1	1	1	0
31	5	1	5		0	0	0	1	0	0	0	0	0	0	0	0	0	0	0	1	0	0	0	0	0	1	0	0	1	0	0	0	0	0	0	NA	NA	NA	2	2	NA	NA	1	1	2	1	1	1	0
32	5	1	4		0	0	0	1	0	0	0	0	0	0	0	0	0	0	0	0	0	1	0	0	0	1	0	0	0	0	0	0	0	0	0	NA	NA	NA	2	2	NA	NA	1	1	1	1	2	0	0
33	5	1	5		0	0	0	0	1	0	0	0	0	0	0	0	0	0	0	0	0	0	0	0	0	1	0	0	0	0	0	0	0	0	0	NA	NA	NA	1	1	NA	NA	1	1	1	3	2	0	0
34	6	2		3	0	0	0	1	0	0	0	0	0	0	0	0	0	0	0	0	0	0	0	0	0	0	0	0	0	1	1	0	0	0	0	NA	NA	NA	2	2	NA	NA	4	4	4	3	1	0	0
35	6	2		6	0	0	0	1	0	0	0	0	0	0	0	0	0	0	0	0	0	1	0	0	0	0	0	0	0	0	0	0	0	0	0	NA	NA	NA	2	2	NA	NA	1	1	2	1	1	0	0
36	6	1	4		0	0	0	1	0	0	0	0	0	0	0	0	0	0	0	0	0	0	0	0	1	0	0	0	0	0	0	0	0	0	1	NA	NA	NA	2	2	NA	NA	1	1	1	1	1	0	0
37	6	1	4		0	0	0	1	1	0	0	0	0	0	0	0	0	0	0	0	0	0	0	0	1	0	0	0	0	0	0	0	0	0	0	NA	NA	NA	2	2	NA	NA	1	1	2		1	0	0
38	7	1	4		0	0	0	0	0	1	0	0	0	0	0	0	0	0	0	0	0	0	0	0	0	1	0	0	0	0	1	0	0	0	0	1	1	2	2	2	NA	1	1	1	1	1	1	1	0
39	7	1	3		0	0	0	1	0	0	0	0	0	0	0	0	0	0	0	0	0	0	0	0	0	1	0	0	0	0	0	0	0	0	1	1	2	1	2	1	NA	2	1	1	1	1	1	0	0
40	7	1	5		0	0	0	1	0	0	0	0	0	0	0	0	0	0	0	0	0	0	0	0	0	1	0	0	0	0	0	0	0	0	0	1	2	1	2	2	NA	1	1	1	2	2	1	0	0
41	7	1	7		0	0	0	0	0	1	0	0	0	0	0	1	1	0	0	0	0	0	0	0	0	0	0	0	0	0	0	0	0	0	0	1	2	1	2	2	NA	1	1	1	2			1	0
42	8				0	0	0	1	0	0	0	0	0	0	0	0	0	0	0	0	0	0	0	0	1	0	0	0	0	0	0	0	0	0	0	1	2	2	1	1	NA	1	1	1	1	1	1	0	0
43	8	1	5		0	0	0	0	0	1	0	0	0	0	0	0	0	0	0	0	0	0	0	1	0	0	0	0	0	0	0	0	0	0	0	1	2	1	2	2	NA	2	1	1	2	2	1	0	0
44	8	1	5		0	0	0	0	0	1	0	0	0	0	1	1	1	0	0	1	0	0	0	0	0	0	0	0	0	0	0	0	0	0	0	1	1	1	2	1	NA	1	1	1	1	1	2	1	0
45	8	1	7		0	0	0	0	0	1	0	0	0	0	0	0	0	0	0	0	0	1	0	0	0	1	0	0	0	0	0	0	0	0	0	1	1	2	1	2	NA	1	1	1	1	1	2	0	0
46	8	1	4		0	0	0	0	0	1	0	0	0	0	0	0	0	0	0	0	0	0	0	0	0	0	0	1	0	0	0	0	0	0	0	1	1	1	1	2	NA	1	1	1	1	1	1	1	0
47	8	1	8		0	0	0	1	0	0	0	0	0	0	0	0	0	0	0	0	1	0	0	1	0	0	0	0	0	1	0	0	0	0	0	1	1	2	2	1	NA	1	1	1		3	1	0	0
48	10	1	6		0	0	0	0	0	1	0	0	1	0	0	0	0	0	0	0	0	0	0	0	0	0	0	0	0	0	0	0	0	0	0	1	1	1	2	2	NA	1	1	1	1	1	1	1	0
49	10	2		6	0	1	0	0	0	0	0	0	0	0	0	0	0	0	0	0	0	1	0	0	1	0	0	0	0	0	0	0	0	0	0	1	2	2	3	3	NA	2	1	1	2	2	1	0	0
50	10	2		4	0	0	0	1	0	0	0	0	1	1	0	1	0	0	1	0	0	0	0	0	0	1	0	0	0	0	0	0	0	0	0	1	1	2	2	1	NA	1	1	1	1	1	1	0	0
51	11	1	5		0	0	0	0	1	0	0	0	0	0	0	0	0	0	0	0	0	0	0	0	0	1	0	0	0	0	0	0	0	0	0	2	1	2	2	2		1	1	1	2	1	2	0	0
52	11	1	4		0	0	0	0	0	1	0	0	0	1	0	0	0	0	0	0	0	0	0	0	0	1	0	0	0	1	1	0	0	0	0	1	1	2	2	1		1	1	1	1	1	1	0	1
53	11	1	4		0	0	0	0	0	1	0	0	0	0	0	0	0	0	1	0	0	0	0	1	0	1	0	0	0	0	0	0	0	0	0	1	1	2	2	2		1	1	1	2	1	1	0	0
54	11	1	4		0	0	0	0	1	0	0	0	0	0	0	0	0	0	0	0	0	0	0	0	1	0	0	0	0	0	0	1	0	0	0	1	1	2	2	2		1	1	1	2	1	1	1	1
55	11	2		5	0	0	0	0	1	1	0	0	0	0	0	0	0	0	0	0	0	0	0	0	0	0	0	0	0	0	0	0	0	0	1	1	2	1	2	2		2	1	1	1	1	1	1	1
56	11	1	5		0	0	0	0	0	1	0	0	0	0	0	0	0	0	0	0	0	0	0	0	0	0	0	0	0	0	0	1	0	0	0	1	1	1	2	2		1	1	1	1	1	1	0	0
57	11	1	2		0	0	1	0	0	0	0	0	0	0	0	0	0	0	1	0	0	0	0	0	0	0	0	0	0	0	0	0	0	0	1	1	1			1		2	1	1	1	1	1	0	0
58	12	2		5	0	0	0	0	0	1	0	0	0	0	0	0	0	0	0	0	0	0	0	0	0	0	0	1	0	0	0	0	0	0	0	1	1	2	1	3		2	1	1	1	1	1	1	0
59	12	1	6		1	0	0	0	0	0	0	0	1	1	1	1	1	1	1	1	1	1	1	1	1	1	1	0	1	1	1	1	1	0	1	1	1	1	1	1		1	1	1	1	1	1	0	0
60	1	1	5		0	0	0	0	0	1	0	0	0	0	0	0	0	0	0	1	0	0	0	0	0	0	0	0	0	0	0	0	0	0	1	NA	NA	NA	2	2	5	NA	1	1	2	1	1	1	0
61	1	1	7		0	0	0	1	0	0	0	0	1	1	0	0	0	1	1	0	0	1	0	1	0	1	0	0	0	0	0	0	0	1	0	NA	NA	NA	2	2	5	NA	1	1		1	1	1	0
62	2	1	7		0	0	0	1	0	0	0	0	0	1	0	0	0	0	0	0	0	1	1	0	0	1	0	0	0	0	0	0	0	1	0	NA	NA	NA	2	2		NA	1	1		1	2	0	0
63	2	2		8	0	0	0	1	0	0	0	0	0	0	0	0	1	0	0	0	0	1	0	0	0	0	0	0	0	0	1	0	0	0	0	NA	NA	NA	2	2	5	NA	1	1	1	1	1	0	1
64	2	1	6		0	0	0	0	0	1	0	0	0	0	0	0	0	0	0	0	0	1	0	0	0	1	0	0	0	0	0	0	0	0	0	NA	NA	NA	2	2	5	NA	1	1	1	4	1	0	0
65	5	1	5		0	1	0	1	0	0	0	0	0	0	0	0	0	0	0	0	0	0	0	0	1	0	0	0	0	0	0	0	0	0	0	NA	NA	NA	2	1	NA	NA	1	1	1	1	1	0	0
66	5	2		8	0	0	0	1	0	0	0	0	0	0	0	0	1	0	0	0	0	1	0	0	0	0	0	0	0	0	0	0	0	0	0	NA	NA	NA	3	3	NA	NA						0	0
67	5	1	7		0	0	0	1	0	0	0	0	0	0	1	0	0	1	0	0	1	1	1	0	0	1	1	0	0	0	0	0	0	1	0	NA	NA	NA	2	2	NA	NA	1	1	1	1	1	1	0
68	5	2		6	0	0	0	1	0	0	0	0	0	1	0	0	0	0	0	0	0	0	0	0	0	0	0	0	0	0	0	0	0	0	0	NA	NA	NA	3	1	NA	NA	1	1	1	1	1	1	0
69	6				0	0	0	0	0	0	0	0	0	0	0	0	0	0	0	0	0	0	0	0	0	0	0	0	0	0	0	0	0	0	0	NA	NA	NA			NA	NA						0	0
70	6	1	5		0	0	0	1	0	0	0	0	0	0	0	0	0	0	0	0	0	0	0	0	0	1	0	0	0	0	0	0	0	0	0	NA	NA	NA	2	2	NA	NA	1	1	0	1	2	0	0
71	7	1	8		0	0	0	0	0	1	0	0	0	0	1	0	0	0	0	1	0	1	0	0	0	1	0	0	0	0	0	0	0	0	0	1	2	1	2	1	NA	1	1	1	1	1	1	0	0
72	7	2		5	1	0	0	0	0	1	0	1	0	0	0	0	0	0	0	0	0	1	0	0	0	0	0	0	0	0	0	0	0	0	0	2	2	1	2	2	NA	1	1	1	2	1	1	0	0
73	8	2		7	0	0	1	0	0	0	0	0	0	0	0	0	0	0	0	0	0	1	0	0	0	1	0	0	0	0	0	0	0	0	0	1	1	1	2	1	NA	1	2	1	0	2	2	0	0
74	8	1	5		0	0	0	0	0	1	0	0	0	0	0	0	0	0	1	1	0	0	0	0	0	0	0	0	0	0	0	0	0	0	0	2	2	2	2	2	NA	2	1	2	2	1	2	1	0
75	8	2		7	1	0	0	0	0	0	0	0	0	0	0	0	0	0	0	0	0	0	0	0	1	0	0	0	0	0	0	0	0	0	0	1	2	2	1	2	NA	1	2	1	1		1	0	0
76	8	1	7		0	0	1	0	0	0	0	0	0	0	0	0	0	0	0	0	0	1	0	0	0	0	0	0	0	0	0	0	0	0	0	1	1	1	2	2	NA	1	1	1	1	2	2	0	0
77	8	1	5		0	0	0	0	0	1	0	0	0	0	0	1	0	0	0	0	0	0	0	0	0	0	0	0	0	0	0	0	0	1	0	1	2	2	2	1	NA	1	1	1	2	1	2	1	0
78	9	2		7	0	0	0	1	0	0	0	0	0	0	0	0	0	0	0	0	0	1	0	0	1	1	0	0	0	0	0	0	0	0	0	1	2	1	2	2	NA	1	1	1	2	1	1	0	0
79	9	1	8		0	0	1	0	0	0	0	0	0	0	0	0	0	0	0	0	0	1	0	0	0	0	0	0	0	0	0	0	0	0	0	1	1	1	2	2	NA	1	1		2	3	1	0	0
80	9	1	6		0	0	0	0	0	1	0	0	0	0	0	0	0	0	0	0	0	1	0	0	0	0	0	0	0	0	0	0	0	0	0	1	1	2	2	2	NA	1	1	1	1	1	2	0	1
81	10				0	0	0	0	0	0	0	0	0	0	0	0	0	0	0	0	0	0	0	0	0	0	0	0	0	0	0	0	0	0	0						NA							0	0
82	10	2		8	0	0	0	1	0	0	0	0	0	0	0	0	0	0	0	0	0	0	0	0	0	0	0	0	0	0	0	0	0	0	1	1	1		2	1	NA	2	2		2		1	0	1
83	10	1	6		0	0	0	0	0	1	0	0	0	0	0	0	0	0	0	0	0	0	0	0	1	0	0	0	0	0	0	0	0	1	0	2	1	2	2	1	NA	1	1	1	1	1	2	0	1
84	11	1	8		1	0	0	0	0	0	0	0	0	0	0	0	0	0	0	0	0	1	0	0	0	1	0	0	0	0	0	0	0	0	0	1	1	2	1			1	1	1			1	0	0
85	11	1	7		1	0	0	0	0	0	0	0	0	0	0	1	0	0	0	0	0	0	0	0	0	0	0	0	0	0	0	0	0	0	0	1	1	2	2	2		1	1	1	2	2	2	0	0
86	11	2		4	1	0	0	0	0	0	0	0	0	0	0	0	0	0	0	0	0	1	0	0	1	1	0	0	0	0	0	0	0	0	0	1	2	2	2	2		1	1	1	1	1	2	0	0
87	12	2		7	1	0	0	0	0	0	0	0	0	0	0	0	0	0	0	0	1	1	0	0	0	0	0	0	0	0	0	0	0	1	0			2	2	2		1	1	1	1	1	2	1	1
88	12	2		8	0	0	1	0	0	0	0	0	0	0	0	0	0	0	0	0	0	1	0	0	0	0	0	0	0	0	0	0	0	0	0	1	1	1	3	1		1	1	1	1	1	2	0	0
89	12	1	6		1	0	0	0	0	0	0	0	0	0	0	0	0	0	0	1	0	0	0	0	0	0	0	0	0	0	0	0	0	0	1	1	1	2	2	2		1	1	1	1	1	1	1	1
90	1	1	4		0	0	0	0	0	1	0	0	0	0	0	0	0	0	0	0	0	0	0	0	0	0	0	0	0	0	0	0	0	0	1	NA	NA	NA	1	2	5	NA	1	1	1	1	3	0	1
91	1	1	9		0	0	1	0	0	0	0	0	0	0	1	0	0	0	0	1	0	0	0	0	0	0	0	0	1	0	0	0	0	0	0	NA	NA	NA				NA	1	1	1	1	1	1	0
92	1	2		2	0	0	1	0	0	0	0	0	0	0	0	0	0	0	0	0	0	0	0	0	0	0	0	0	0	0	0	0	0	0	1	NA	NA	NA	3			NA	1	1	1	1	1	0	0
93	1	1	6		0	0	0	0	0	1	0	0	0	1	0	0	0	0	0	0	0	0	0	0	0	1	0	0	0	0	0	0	0	0	1	NA	NA	NA	2	1		NA	1	1	2	1	1	1	1
94	1	1	7		0	0	0	0	0	1	0	0	0	0	0	0	0	0	0	0	0	0	0	0	0	0	0	0	0	0	0	1	0	0	0	NA	NA	NA	1	1		NA	1	1	1	1	1	1	0
95	1	1	3		0	0	0	1	0	0	0	0	0	0	0	1	0	0	0	1	0	0	0	1	1	0	0	0	0	1	1	1	0	0	0	NA	NA	NA	2	2	5	NA	1	1	2	1	1	1	1
96	1	1	5		0	0	0	0	1	0	0	0	0	0	0	0	1	0	0	0	0	0	0	0	0	0	0	0	0	0	0	0	0	0	0	NA	NA	NA	2	1		NA	1	1	1	1	1	1	1
97	1	1	6		0	0	0	1	0	1	0	0	0	0	0	0	0	0	0	0	0	1	0	0	0	1	0	0	0	0	0	0	0	0	0	NA	NA	NA	2	2	5	NA	2	1	2	1	2	0	0
98	2	2		5	0	0	0	1	0	0	0	0	0	0	0	0	0	0	0	0	0	0	0	0	0	1	0	0	0	0	0	1	0	0	0	NA	NA	NA	1	1		NA	1	1	1	1	2	0	1
99	2	2		5	0	0	0	1	0	0	0	0	0	0	0	0	0	0	0	0	0	0	0	0	0	1	0	0	0	0	0	1	0	0	0	NA	NA	NA	1	2	5	NA	1	1	1	1	2	0	1
100	3	1	5		0	0	0	0	1	1	0	0	1	0	0	0	0	0	0	0	0	0	0	0	0	0	0	0	0	0	0	0	0	0	0	NA	NA	NA	2	2	2	NA	1	1	2	1	3	0	0
101	3	2		2	0	0	0	1	0	0	0	0	0	0	0	0	0	0	0	0	0	0	0	0	0	0	0	0	0	0	1	1	0	0	0	NA	NA	NA	1	1		NA	1	1	0	2	2	1	0
102	3	2		9	0	0	0	0	0	0	0	1	0	0	1	1	0	0	0	0	0	0	0	0	1	0	0	0	0	0	0	0	0	0	0	NA	NA	NA	2	1		NA	1	1			1	0	0
103	3	1	6		0	0	1	0	0	0	0	0	0	0	1	0	1	0	0	0	0	0	0	0	0	0	0	0	0	0	0	0	0	0	0	NA	NA	NA	1	1		NA	1	1	1	1	1	1	0
104	3	1	6		0	0	0	0	1	0	0	0	0	0	0	0	0	0	0	0	0	0	0	0	0	0	0	0	0	0	0	1	0	0	0	NA	NA	NA	2	1		NA	1	1	1	1	2	0	1
105	3	2		8	0	0	0	0	1	0	0	0	0	0	0	0	0	0	0	0	0	1	0	0	0	0	0	0	0	0	0	0	0	0	0	NA	NA	NA	2	2	5	NA	1	1	1	1	1	0	0
106	3	1	5		0	0	0	1	0	1	0	0	0	0	0	0	0	0	0	0	0	0	0	0	0	0	0	0	0	0	0	0	0	0	1	NA	NA	NA	1	2	2	NA	1	1	1	1	3	0	0
107	4	1	6		0	0	0	1	0	0	0	0	0	0	0	0	0	0	0	0	0	0	0	0	1	0	0	0	0	0	0	0	0	0	1	NA	NA	NA	2	1	NA	NA	2	1	1	1	1	0	0
108	4	2		6	0	0	0	1	0	0	0	0	0	0	0	0	0	0	0	1	0	0	0	0	0	0	0	0	0	1	0	0	0	0	0	NA	NA	NA	1	2	NA	NA	1	2	2	2	1	1	1
109	4	1	4		0	0	1	0	0	0	0	0	0	0	0	0	0	0	0	0	0	0	0	0	0	1	0	0	0	0	0	0	0	0	0	NA	NA	NA	2	1	NA	NA	1	1	0	1	1	0	1
110	4	1	6		0	0	1	0	0	0	0	0	0	0	0	0	0	0	0	0	0	0	0	0	1	0	0	0	0	0	0	0	0	0	1	NA	NA	NA	1	1	NA	NA	1	1	1	1	2	0	1
111	4	2		9	0	0	0	1	0	0	0	0	0	0	0	0	0	0	0	0	0	0	0	0	0	0	0	0	0	0	0	0	0	0	1	NA	NA	NA	1	3	NA	NA	1	1	1		2	0	1
112	4	1	3		0	0	0	1	0	0	0	0	0	0	0	0	0	0	0	0	0	0	0	0	0	1	0	0	0	0	0	1	0	0	0	NA	NA	NA	1	1	NA	NA	1	1	1	1	3	1	1
113	5	1	6		0	0	1	1	1	0	0	0	0	0	0	0	0	0	0	0	0	1	0	1	0	0	0	0	0	0	1	0	0	0	0	NA	NA	NA	1	1	NA	NA	1	1	1	1	1	1	1
114	5	1	4		0	0	1	0	0	0	0	0	0	0	0	0	0	0	0	0	0	0	0	0	0	1	0	0	0	0	0	0	0	0	0	NA	NA	NA	2	2	NA	NA	1	1	1	1	2	1	1
115	5				0	0	0	0	0	0	0	0	0	0	0	0	0	0	0	0	0	0	0	0	0	0	0	0	0	0	0	0	0	0	0	NA	NA	NA			NA	NA	1	1	2		2	0	0
116	5	1	6		0	0	1	0	0	1	0	0	0	0	0	0	1	0	0	1	0	0	0	0	0	0	0	0	0	0	0	0	0	0	0	NA	NA	NA	1	2	NA	NA	1	1	1	1	2	1	1
117	5	1	5		0	0	1	0	0	0	0	0	0	0	0	0	0	0	0	0	0	0	0	0	0	1	0	0	1	0	0	1	0	0	0	NA	NA	NA	2	2	NA	NA	1	1	1	1	2	1	1
118	5	1	5		0	0	0	1	0	0	0	0	0	0	0	0	0	0	0	0	0	0	0	0	0	0	0	0	0	0	0	0	0	0	1	NA	NA	NA	1	1	NA	NA	1	1	0	1	1	0	1
119	5	2		6	0	0	0	1	0	0	0	0	1	0	0	0	0	0	0	0	0	0	0	0	0	0	0	0	0	0	0	0	0	0	0	NA	NA	NA	2	1	NA	NA	1	1	1	1	1	1	0
120	5				0	0	0	0	0	0	0	0	0	0	0	0	0	0	0	0	0	0	0	0	0	0	0	0	0	0	0	0	0	0	0	NA	NA	NA			NA	NA						0	0
121	5	2		6	0	0	1	0	0	0	0	0	0	0	0	0	0	0	0	0	0	0	0	0	1	0	0	0	0	1	0	0	1	0	0	NA	NA	NA	1	1	NA	NA	2	1	1	1	2	1	1
122	6	1	4		0	0	0	1	0	0	0	0	0	0	0	0	0	0	0	0	0	0	0	0	0	0	0	1	1	0	0	0	0	1	0	NA	NA	NA	2	2	NA	NA	1	1	1	1	1	1	1
123	7	1	7		0	1	1	0	1	0	0	0	0	0	0	0	0	0	0	0	0	1	0	0	0	1	0	0	0	0	0	0	0	0	0	1	1	1	2	1	NA	1	1	1	1	1	1	0	0
124	7	1	6		0	0	0	1	0	0	0	0	0	0	0	0	0	0	0	0	0	0	0	0	0	1	0	0	0	0	0	0	0	0	0	1	1	2	2	1	NA	2	1	1	1	1	2	1	1
125	7	2		4	0	0	0	1	0	0	0	0	0	0	0	1	1	0	0	1	0	0	0	1	0	0	0	0	1	0	1	0	0	0	0	1	1	1	2	1	NA	1	1	1	1	1	1	1	1
126	7	2		4	0	0	0	0	0	1	0	0	0	0	0	0	0	0	0	0	0	0	0	0	1	0	0	0	0	0	0	0	0	0	0	1	2	1	2	2	NA	1	1	1	2	1	1	0	0
127	7	2		8	0	0	0	0	1	0	0	0	0	0	0	0	0	0	0	0	0	0	0	0	0	0	0	0	0	0	0	1	0	0	1	1	1	2	2	1	NA	2	2	1	0	1	3	1	1
128	8	2		6	0	0	0	1	0	0	0	0	0	0	0	0	0	0	0	0	0	0	0	0	0	1	0	0	0	0	0	0	0	0	0	2	1	1	1	1	NA	1	1	1	1	1	1	0	0
129	8	2		6	0	0	0	1	1	0	0	0	1	0	0	0	0	0	0	0	0	0	0	0	1	1	0	0	0	0	0	0	0	0	0	1	1	1	1	3	NA	1	1	1	1	1	2	1	1
130	8	1	4		0	0	0	1	0	0	0	0	0	1	0	1	0	0	0	0	0	0	0	0	1	0	0	0	0	1	0	0	0	0	0	1	1	2	2	1	NA	1	1	1	0	0	2	1	0
131	8	2		4	0	0	0	1	0	1	0	0	0	1	0	1	0	0	0	0	0	0	0	0	0	0	0	0	0	0	0	0	0	0	0	1	1	2	1	1	NA	5	2	1	1	1	1	0	1
132	8	1	6		0	0	0	1	1	0	0	0	0	0	0	0	0	0	0	0	0	0	0	0	1	0	0	0	0	0	0	0	0	0	0	1	1	2	3	3	NA	1	1	1	1	1	1	1	1
133	9	2		3	0	0	1	1	0	0	0	0	0	0	1	0	0	0	0	0	0	0	0	0	0	1	0	0	0	0	0	1	0	0	0	1	1	1	1	2	NA	2	1	1	1	1	1	1	1
134	9	1	5		0	0	0	1	0	0	0	0	0	0	0	0	0	0	0	0	0	0	0	0	0	1	0	0	0	0	0	0	0	0	0	1	1	2	2	1	NA	1	1	1	1	1	2	1	1
135	9	1	4		0	0	0	1	0	0	0	0	0	0	0	0	0	0	1	1	0	0	0	0	0	1	0	0	0	0	0	0	0	0	0	1	2	2	2	2	NA	1	1	1	1	2	1	1	0
136	9	1	7		0	0	0	0	0	0	1	1	0	0	0	0	0	0	0	1	0	0	0	0	0	0	0	0	0	0	0	0	0	0	0	1	1	2	1	1	NA	3	1	1	1	1	1	1	0
137	9	1	4		1	0	0	1	0	0	0	0	0	0	0	0	0	0	0	0	0	0	0	0	0	1	0	0	0	0	0	0	0	0	1	1	1	1	2	1	NA	1	1	1	1	1	1	0	0
138	10	2		5	0	0	0	0	1	0	0	0	0	0	0	0	0	0	0	0	0	1	0	0	0	0	0	0	0	0	0	0	0	0	0	1	1	2	3	1	NA	1	1	1	1	1	1	1	0
139	10	1	5		0	1	0	0	0	0	0	0	0	0	0	0	0	0	0	0	0	0	0	0	0	0	0	0	0	0	0	0	0	0	1	2	1	2	2	2	NA	2	1	1	2	1	2	1	1
140	10	1	6		0	0	0	0	1	0	0	0	0	1	0	1	0	0	0	1	0	0	0	0	0	0	0	0	0	0	0	0	0	0	0	1	1	2	2	2	NA	1	1	2	2	2	3	1	0
141	10	2		6	0	0	0	1	0	0	0	0	0	0	0	0	0	0	0	0	0	0	0	0	0	1	0	0	0	0	0	1	0	0	0	2	1	1	2	2	NA	2	1	1	2	1	1	1	1
142	10	1	6		0	0	1	0	0	0	0	0	0	0	0	0	1	0	0	0	0	0	0	0	0	0	1	0	0	0	0	0	0	0	0	1	2	1	1	2	NA	1	1	1	1	1	1	1	1
143	11	1	6		0	0	1	0	0	0	0	0	0	0	0	0	0	0	0	0	0	0	0	0	1	0	0	0	0	0	0	0	0	0	0	1	1	1	1	1		1	1	1	1	1	2	0	1
144	11	2		4	0	0	0	1	0	0	0	0	0	0	0	0	0	0	0	0	0	0	0	0	0	0	0	0	1	0	0	0	0	0	0	1	1	1	2	1		1	1	1	2	2	2	1	0
145	11	2		6	0	0	0	1	1	0	0	0	0	0	0	0	0	0	0	0	0	1	0	0	1	0	0	0	0	0	0	1	0	0	0	1	1	1	1	2		2	1	1	2	1	2	1	1
146	11	2		7	0	1	0	0	1	0	1	0	0	0	0	0	0	0	0	0	0	1	0	0	0	0	1	0	0	0	0	0	0	1	0	1	1	1	2	1		1	1	1	1	1	1	0	0
147	11	1	6		0	0	0	1	0	0	0	0	0	0	0	0	0	0	0	0	0	1	0	0	0	1	0	0	0	0	0	0	0	0	0	1	1	2	1	1		1	1	1	1	2	1	1	0
148	11	1	8		1	0	0	0	0	0	0	0	0	0	0	0	0	0	0	0	0	0	0	0	0	1	0	0	0	0	0	0	0	0	0			1	2	2		1						0	0
149	11	1	5		1	0	0	0	0	0	0	0	0	0	0	0	0	0	0	0	0	1	0	0	0	1	0	0	0	0	0	0	0	0	0	1	2		2	2		5	2	2	2	2	3	0	0
150	11	2		7	0	0	0	1	0	0	0	0	0	0	0	0	0	0	0	0	0	1	0	0	0	1	0	0	0	0	0	0	0	0	0	1	1	1	1	2		1	1	1	1	1	1	1	0
151	12	1	6		1	0	0	0	0	0	0	0	0	0	0	0	0	0	0	0	0	0	0	0	0	1	0	0	0	0	0	0	0	0	0	1	2	1	2	2		2	1	1	1	1	1	0	1
152	12	1	7		0	0	0	1	0	0	0	0	0	1	0	0	0	0	0	0	0	0	0	0	0	0	0	0	1	1	0	0	0	0	0	1	1	1	2	2		4	1	1	1	1	2	0	0
153	12	2		7	1	0	0	0	0	0	0	0	0	0	0	0	0	0	0	0	0	1	0	0	1	0	0	0	0	0	0	0	0	0	0	1	2	2	2	2		1	1	1	1	2	3	1	0
154	1	1	6		0	0	1	0	0	0	0	0	0	0	0	0	0	0	0	0	0	1	0	1	0	1	0	0	0	0	0	0	0	0	0	NA	NA	NA	2	1		NA	1	1	2	0	1	1	0
155	1	2		2	0	0	0	1	0	0	0	0	0	0	0	0	0	0	0	0	0	0	0	0	1	0	0	0	0	0	0	0	0	0	0	NA	NA	NA	2	1		NA	1	1	1	1	1	0	0
156	1	1	4		0	0	1	0	0	0	0	0	0	0	0	0	0	0	0	0	0	0	0	0	0	1	0	0	0	0	0	0	0	0	0	NA	NA	NA	1	1		NA	1	1	2	1	1	0	0
157	1	1	5		0	0	0	0	0	1	0	0	0	0	0	0	0	0	0	0	0	0	0	0	1	0	0	0	0	0	0	0	0	0	0	NA	NA	NA	2	2	5	NA	1	1	2	1	1	0	0
158	1	1	4		0	0	0	0	0	1	0	0	0	0	0	0	0	0	0	0	0	0	0	0	0	0	0	0	0	0	0	0	0	0	1	NA	NA	NA	1	1		NA	1	1	1	1	2	0	0
159	1	2		4	0	0	0	1	0	0	0	0	0	0	1	0	0	0	0	0	0	0	0	0	0	0	0	0	1	0	0	0	0	0	0	NA	NA	NA	1	1		NA	1	1	1	1	2	0	0
160	2	1	7		0	0	0	1	0	0	0	0	0	0	0	0	0	0	0	0	0	1	0	0	0	0	0	0	0	0	0	0	0	0	0	NA	NA	NA	1	1		NA	1	1	1	1	1	0	0
161	2	2		4	0	0	0	1	0	0	0	0	0	0	0	0	0	0	1	1	0	0	0	0	0	1	0	0	1	0	0	0	0	0	0	NA	NA	NA	1	1		NA	1	1	1	1	2	0	0
162	2	2		8	0	0	1	0	0	1	0	0	0	0	0	0	0	0	0	0	1	0	0	0	0	1	0	0	1	0	0	1	0	0	0	NA	NA	NA	2	1		NA	1	1	1	1	2	1	0
163	2	1	5		0	0	1	0	0	0	0	0	0	0	0	0	0	0	0	0	0	0	0	0	1	0	0	0	0	0	0	0	0	0	0	NA	NA	NA	1	1		NA	1	1	1	1	2	0	0
164	3	1	7		0	0	0	1	0	0	0	0	0	0	0	0	0	0	0	0	0	1	0	0	0	0	1	0	0	0	0	0	0	0	0	NA	NA	NA	1	1		NA	1	1	1	1	1	0	0
165	3	1	7		0	0	0	0	0	1	0	0	0	0	0	0	0	0	0	1	0	0	0	0	0	0	0	0	0	0	0	0	0	0	0	NA	NA	NA	1	1		NA	2	2	1	1	1	0	0
166	3	2		6	0	0	1	0	1	0	0	0	0	0	1	0	0	0	0	0	0	0	0	0	0	1	0	0	1	0	0	0	0	0	0	NA	NA	NA	2	1		NA	1	1	1	1	1	0	0
167	4	1	8		0	0	0	1	0	0	0	0	0	0	0	0	0	0	0	0	0	0	0	0	0	0	0	0	0	0	1	0	0	0	0	NA	NA	NA	1		NA	NA	1	2	1	1	1	0	0
168	4	2		6	0	1	0	0	0	1	0	0	0	0	1	0	1	0	0	0	0	0	0	0	0	1	0	0	0	0	0	0	0	0	0	NA	NA	NA	1	1	NA	NA	1	1	1	1	1	0	0
169	4	1	6		0	0	1	1	0	0	0	0	0	0	0	0	0	0	0	0	0	0	0	0	1	0	0	0	0	0	0	0	0	0	0	NA	NA	NA	2	2	NA	NA	1	1	2	1	1	0	0
170	4	2		9	0	0	1	0	0	0	0	0	0	0	0	0	0	1	0	1	0	0	0	0	0	0	0	0	0	0	0	0	0	0	0	NA	NA	NA	1	1	NA	NA	1	1	0	0	1	1	0
171	5	2		5	0	1	1	0	0	0	0	0	0	0	0	0	0	0	0	0	0	0	0	0	0	0	0	0	1	0	0	0	0	0	0	NA	NA	NA	1	1	NA	NA	1	1	1	1	1	0	1
172	6	2		7	0	0	0	1	0	0	0	0	0	1	0	0	0	0	0	0	0	0	0	0	0	0	0	0	0	0	0	1	0	0	0	NA	NA	NA	1	1	NA	NA	1	1	1	1	1	0	0
173	6	2		6	0	0	1	0	0	0	0	0	0	0	0	0	0	0	0	0	0	0	0	0	1	0	0	0	0	0	0	0	0	0	0	NA	NA	NA	1	2	NA	NA	1	1	1	1	2	0	1
174	6	1	6		0	0	0	0	0	1	0	0	0	0	0	0	0	0	0	0	0	0	0	0	0	0	0	0	0	0	0	0	0	0	1	NA	NA	NA	1	1	NA	NA	1	1	1	1	1	0	1
175	6	2		8	0	0	0	0	1	0	0	0	0	0	0	0	0	0	0	0	0	0	0	0	0	0	0	0	0	0	0	1	0	0	0	NA	NA	NA	1	1	NA	NA	1	1	1	2	1	0	0
176	7	2		7	0	0	0	0	1	0	0	0	0	0	0	1	0	0	0	0	0	0	0	0	0	0	0	0	0	0	0	0	0	0	0	1	1	1	2	2	NA	1	1	1	1	1	1	0	0
177	7	1	4		0	0	1	0	0	1	0	0	0	0	0	0	0	0	0	0	0	0	0	0	0	0	0	0	0	0	0	0	0	0	1	1	2	1	1	1	NA	2	2	1	2	2	2	0	0
178	7	2		7	0	0	1	0	0	0	0	0	0	0	0	0	0	0	0	0	0	0	0	0	0	0	0	0	0	0	0	0	0	0	1	1	1	1	1	1	NA	2	1	1	1	1	1	1	1
179	8	2		6	0	0	1	0	0	0	0	0	0	0	0	0	0	0	0	0	0	1	0	0	1	0	0	0	0	0	0	0	0	0	0	1	1	1	1	1	NA	2	1	1	0	1	1	0	0
180	8	1	7		0	0	0	1	1	0	0	0	0	1	0	1	0	0	0	1	1	1	0	0	0	0	0	0	0	0	1	0	0	0	0	1	2	1	1	1	NA	1	1	1	1	1	1	1	0
181	8	1	6		0	0	0	0	0	1	0	0	0	0	0	0	0	0	0	0	0	1	0	0	0	0	0	0	0	0	0	0	0	0	0	1	1	2	2	1	NA	1	1	1	1	1	1	0	0
182	9	1	5		0	0	1	0	0	0	0	0	0	0	0	0	0	0	0	0	0	0	0	0	0	0	0	0	1	0	0	0	0	0	0	1	1	1	1	1	NA	1	1	1	2	1	1	0	0
183	9	2		7	0	0	0	1	0	0	0	0	0	0	0	0	0	0	0	0	0	0	0	0	1	0	0	0	0	0	0	0	0	0	1	2	2	1	2	1	NA	1	1	1	1	1	1	0	0
184	9	1	8		0	0	0	0	1	0	0	0	0	0	0	0	0	0	0	0	0	1	0	0	0	1	0	0	0	0	0	0	0	0	0	1	1	1	1	1	NA	1	1	1	1	1	1	0	0
185	9	2		7	0	0	0	1	0	0	0	0	1	0	0	1	0	0	0	0	0	0	0	0	0	0	0	0	0	0	0	0	0	0	0	1	2	1	1	2	NA	1	1	1	2	1	1	0	0
186	10	1	7		0	0	0	0	1	0	0	0	0	0	0	0	0	0	0	0	0	0	0	0	0	0	0	0	0	0	0	1	0	0	0	1	1	1	1	1	NA	1	1	1	1	1	1	0	0
187	11	2		7	0	0	0	1	0	0	0	0	0	0	0	1	0	0	0	0	0	0	0	0	0	0	0	0	0	0	0	0	0	0	0	1	1	2	1	2		1	1	1	1	1	1	0	0
188	11	2		4	0	0	0	1	0	1	0	0	0	0	0	0	0	0	0	0	0	0	0	0	0	1	0	0	0	0	0	0	0	0	0	1	1	1	1	2		1	1	1	1	1	1	0	1
189	11	2		3	0	0	0	0	0	1	0	0	0	0	0	0	0	0	0	0	0	0	0	0	0	1	0	0	0	0	0	0	0	0	1	1	2	2	1	2		1	1	1	1	1	1	0	0
190	11	2		5	0	0	1	0	0	0	0	0	0	0	0	0	0	0	0	0	0	0	0	0	0	1	0	0	0	0	0	0	0	0	0	1	1	1	1	1		1	1	1	2	2	1	0	0
191	11	1	4		0	0	1	0	0	1	0	0	0	0	0	0	0	0	1	0	0	0	0	0	0	1	0	0	0	0	0	0	0	0	0	1	1	1	1	1		1	1	1	2	1	1	0	0
192	11	2		5	0	0	0	0	1	0	0	0	0	0	0	0	0	0	0	0	0	0	0	0	0	1	0	0	0	0	0	0	0	1	0	1	1	2	1	1		1	1	1	1	1	1	0	0
193	11	2		7	0	0	1	0	0	0	0	0	0	0	0	0	0	0	0	0	0	0	0	1	0	0	0	0	0	0	0	0	0	0	0	1	1	1	2	1		1	1	1	1	1	1	0	0
194	11	1	8		0	0	0	0	0	1	0	0	0	0	0	0	0	0	0	1	0	0	0	0	0	0	0	0	0	0	0	0	0	0	0	1		2	1	1		1	1	1	0	2	1	0	0
195	11	2		6	0	0	0	1	0	0	0	0	0	0	0	0	0	0	0	0	0	0	0	0	0	0	0	0	0	0	0	0	0	0	1	1	1	2	1	1		2	1	1	1	1	1	0	1
196	12	1	5		0	0	0	0	0	1	0	0	0	0	0	0	0	0	0	0	0	1	0	0	1	0	0	0	0	0	0	0	0	0	0	1	1	2	1	1		1	1	1	1	2	2	0	0
197	12	1	5		0	0	0	1	0	0	0	0	0	0	0	0	0	0	0	1	0	0	0	0	0	1	0	0	1	0	0	0	0	0	0	1	1	1	1	1		1	1	1	1	1	1	1	0
198	1	1	4		0	0	0	1	0	1	0	0	0	0	0	0	0	0	1	0	0	0	0	0	0	0	0	0	0	0	0	0	0	1	0	NA	NA	NA	2	2	1	NA	1	1	0	3	2	0	0
199	1	2		4	0	0	0	1	0	0	0	0	0	1	0	0	0	0	0	0	0	0	0	0	0	0	0	1	0	0	0	0	0	0	0	NA	NA	NA	2	2	5	NA	1	1	1	1	2	1	1
200	1	1	5		0	0	0	1	0	0	0	0	0	0	0	0	0	0	0	0	0	0	0	0	0	1	0	0	0	0	0	0	0	0	0	NA	NA	NA	2	2	5	NA	1	1	1	1	1	0	0
201	1	1	4		0	0	0	1	0	0	0	0	0	0	0	0	0	0	0	0	0	0	0	0	0	1	0	0	0	0	0	0	0	0	0	NA	NA	NA	1	1		NA	1	1	1	1	1	0	0
202	2	1	5		0	0	0	1	0	1	0	0	0	0	0	0	0	0	0	0	0	0	0	1	0	0	0	0	0	0	0	0	0	0	0	NA	NA	NA	2	1		NA	1	1		1	2	1	1
203	2	2		6	0	0	0	1	0	0	0	0	0	0	0	0	0	0	0	0	0	1	0	0	0	0	0	0	0	0	0	0	0	0	0	NA	NA	NA	2	2	5	NA	2	1	1	1	1	0	0
204	2	1	6		0	0	0	1	0	0	0	0	0	1	0	0	0	0	0	1	0	0	0	0	0	1	0	0	0	0	0	0	0	0	0	NA	NA	NA	2	1		NA	1	1	1	1	2	1	0
205	3	1	5		0	0	0	0	0	1	0	0	0	0	0	0	0	0	0	0	0	1	0	0	0	0	0	0	0	0	0	0	0	0	0	NA	NA	NA	2	2	5	NA	1	1	0	1	1	0	0
206	3	1	3		0	0	0	1	0	0	0	0	1	0	0	0	1	0	0	1	0	1	0	1	0	0	0	0	0	0	1	0	0	0	0	NA	NA	NA	2	2	3	NA	1	1	1	1	2	1	0
207	3	1	3		0	0	1	0	0	0	0	0	0	0	0	0	0	0	0	0	0	0	0	0	1	0	0	0	0	0	0	0	0	0	0	NA	NA	NA	2	2	5	NA	4	4	3	4	3	0	1
208	3	2		8	0	0	0	0	1	0	0	0	0	0	1	1	0	0	0	0	0	0	0	0	0	0	0	0	0	0	0	0	0	0	0	NA	NA	NA	2	2	5	NA	1	1	1	2	2	0	0
209	3	1	6		0	0	0	0	0	1	0	0	0	0	1	0	0	0	0	0	0	0	0	0	0	0	1	0	0	0	0	1	0	0	0	NA	NA	NA	1	3	3	NA	1	1	2	0	1	0	0
210	3	1	4		0	0	0	1	0	0	0	0	0	0	0	0	0	0	0	0	0	0	0	0	0	1	0	0	0	0	0	0	0	0	0	NA	NA	NA	2	2	5	NA	1	1	3	1	1	0	0
211	3	2		6	0	0	1	0	0	0	0	0	0	0	0	0	0	0	0	0	0	1	0	0	0	0	0	0	0	0	0	0	0	0	0	NA	NA	NA	2	2	3	NA	1	1	1	1	3	0	0
212	3	1	4		0	1	0	0	0	0	0	0	0	0	0	0	1	0	0	0	0	0	0	0	0	0	0	0	0	0	0	0	0	0	0	NA	NA	NA	2	2	2	NA	1	1	2	1	1	0	0
213	4	1	5		0	0	0	0	0	1	0	0	0	0	0	0	0	0	0	0	0	0	0	1	0	0	0	0	0	1	0	0	0	0	0	NA	NA	NA	2	2	NA	NA	1	1	1	1	2	0	0
214	4	1	6		0	0	0	0	0	1	0	0	0	1	1	0	0	0	0	0	0	0	0	0	0	0	0	0	0	0	0	0	0	0	0	NA	NA	NA	2	1	NA	NA	1	1	1	1	1	0	0
215	4	2		7	0	0	0	1	0	0	0	0	0	0	0	0	0	0	0	0	0	1	0	0	0	1	0	0	0	0	0	0	0	0	0	NA	NA	NA	2	1	NA	NA	1	1	1	1	2	0	0
216	5	1	4		0	0	0	1	0	0	0	0	0	0	0	0	0	0	1	0	0	0	0	0	0	1	0	0	1	0	0	0	0	0	0	NA	NA	NA	2	2	NA	NA	1	2	0	0	1	0	0
217	5	1	4		0	0	0	0	0	1	0	0	0	0	0	0	0	0	0	0	0	1	0	0	0	1	0	0	0	0	0	0	0	0	0	NA	NA	NA	2	1	NA	NA	1	1	1	1	2	1	0
218	5	1	6		0	0	0	0	0	1	0	0	0	0	0	0	0	0	0	0	0	0	0	0	0	0	0	0	0	0	0	0	0	0	1	NA	NA	NA	2	2	NA	NA	2	1	1	2	1	0	0
219	5	1	5		0	0	0	0	1	0	0	0	0	1	0	0	0	0	1	0	0	1	0	0	1	0	0	0	0	0	0	0	0	0	0	NA	NA	NA	2	2	NA	NA	1	1	2	1	2	0	0
220	6	2		5	0	0	0	0	0	1	0	0	0	0	0	0	0	0	0	0	0	1	0	0	1	0	0	0	0	0	0	0	0	0	0	NA	NA	NA	2	1	NA	NA	1	1	1	1	1	1	0
221	6	2		4	0	0	0	1	0	0	0	0	0	0	0	0	0	0	0	0	0	0	0	0	0	1	0	0	0	0	0	0	0	0	0	NA	NA	NA	2	2	NA	NA	1	1	1	1	2	0	0
222	7	2		4	0	0	0	0	0	1	0	0	0	0	0	0	0	0	0	0	0	0	0	0	0	1	0	0	0	0	0	0	0	0	0	2	2	1	1	3	NA	2	2	2		2	3	0	0
223	7	1	9		0	0	0	1	0	0	0	0	0	0	0	0	0	0	0	0	1	1	0	0	0	0	0	0	0	0	0	0	0	0	0	1	1		2	2	NA	1	1	1	1	1	2	0	0
224	7	1	7		0	0	0	1	0	0	0	0	0	0	0	0	0	0	0	0	0	1	0	1	0	0	0	0	0	0	0	0	0	0	0	1	1	2	2	2	NA	1	1	1	1	1	1	0	0
225	8	1	4		0	0	0	1	0	0	0	0	1	1	0	1	0	0	0	0	1	0	0	0	0	0	0	0	0	0	1	0	0	0	0	2	1	2	2	2	NA	2	1	1	2	2	2	0	0
226	8	1	4		0	0	0	0	0	1	0	0	0	0	0	0	0	0	0	0	0	0	0	0	0	0	0	0	1	0	0	0	0	0	0	2	2	2	2	2	NA	2	1	1	1	1	1	0	0
227	8	2		6	0	0	0	0	0	1	0	0	0	0	0	0	0	0	0	0	0	0	0	0	0	1	0	0	0	0	0	0	0	0	0	1	2	1	1	3	NA	1	2	1	3	2	2	0	0
228	8	1	5		0	0	0	0	1	0	0	0	0	0	0	0	0	0	0	0	0	1	0	0	1	0	0	0	0	0	0	0	0	0	0	1	2	2	2	2	NA	2	1	1	1	1	2	0	0
229	8				0	0	0	0	0	0	0	1	0	0	0	0	0	0	0	0	0	0	0	0	0	1	0	0	0	0	0	0	0	0	0	1	1	1	2	2	NA	2	1	1	1	1	1	0	0
230	8	2		7	0	0	0	0	0	1	0	0	0	0	0	0	0	0	0	0	0	0	0	0	0	1	0	0	0	0	0	0	0	0	0	1	1	2	2	1	NA	1	1	1	1	1	1	0	1
231	9	1	4		0	0	0	0	1	0	0	0	0	0	0	0	0	0	0	0	0	0	0	0	0	0	0	0	0	0	0	0	0	0	1	1	1	2	2	2	NA	1	2	1	2	2	3	0	1
232	9	1	4		0	0	0	0	0	1	0	0	0	0	0	0	0	0	0	0	0	1	0	0	1	0	0	0	0	0	0	0	0	0	0	1	2	2	2	2	NA	1	1	1	1	1	1	0	0
233	10	2		7	0	0	0	0	0	1	0	0	0	1	0	0	0	0	0	0	0	0	0	0	0	0	0	0	0	0	0	0	0	0	0	1	2	2	2	2	NA	2	1	1	1	2	2	0	0
234	10	2		4	0	0	0	0	0	1	0	0	0	0	0	0	0	0	0	0	0	0	0	0	0	0	0	0	0	0	0	0	0	0	1	2	2	1	2	2	NA	1	1	1	2	2	2	0	0
235	10	1	4		1	0	0	0	0	0	0	1	0	0	0	0	1	0	0	1	0	1	0	0	0	1	0	0	0	0	0	0	0	0	0	1	2	1	2	1	NA	1	1	1	1	1	2	1	0
236	11	1	5		0	0	0	0	0	1	0	0	0	0	0	0	0	0	1	0	0	1	0	0	0	1	0	0	0	0	0	0	0	0	0	1	2	2	2	2		1	2	1	2	2	3	0	0
237	11	1	7		0	0	0	0	0	1	0	0	0	0	0	0	0	0	0	0	0	1	0	0	1	0	0	0	0	0	0	0	0	0	0	1	1	1	2	2		1	1	1	1	1	1	0	0
238	11	1	5		0	0	0	1	0	0	0	0	0	0	0	0	0	0	0	0	0	1	0	0	0	1	0	0	0	0	0	0	0	0	0	1	1	2	2	2		2	1	1	1	1	1	0	0
239	11	2		7	0	0	0	1	0	0	0	0	0	0	0	0	0	0	0	1	0	0	0	0	0	0	0	0	0	0	0	0	0	0	0	2	2	1	1	3		1	1	1	1	1	2	0	0
240	11	2		6	1	0	0	0	0	0	0	0	0	0	0	0	1	1	0	0	0	0	0	0	0	1	0	0	0	0	0	0	0	1	0	1	1	2	2	2		2	1	1	2	2	3	1	1
241	11	1	5		0	0	0	1	0	0	0	0	0	0	0	0	0	0	0	0	0	1	1	0	0	0	0	0	0	1	0	0	0	0	1	1	1	2	2	1		2	1	1	0	1	1	0	0
242	12	1	5		0	0	0	0	0	1	0	0	0	0	0	0	0	0	1	0	0	0	0	0	0	1	0	0	0	0	0	0	0	0	0	2	1	2	2	2		1	1	1	0	0	2	0	0
243	12				0	0	0	0	0	0	0	0	0	0	0	0	0	0	0	0	0	0	0	0	0	0	0	0	0	0	0	0	0	0	0													0	0
244	12	2		6	0	0	0	1	0	0	0	0	0	0	0	0	0	0	0	0	0	0	0	0	1	0	0	0	0	0	0	0	0	0	0	1	1	2	2	2		2	1	1	1	1	2	1	0
245	12	2		6	0	0	0	1	0	0	0	0	0	0	0	0	0	0	0	0	0	1	0	0	0	1	0	0	0	0	0	0	0	0	0	1	1	1	2	2		1	1	1	2	1	1	1	1
246	1	1	8		0	0	0	0	0	0	0	1	0	0	0	1	0	0	0	1	0	0	0	0	0	0	0	0	0	0	0	0	1	0	0	NA	NA	NA	2	1		NA	1	1	1	1	3	1	0
247	1	2		7	0	0	0	1	0	0	0	0	0	0	0	0	0	0	0	0	0	0	0	0	0	1	0	0	0	0	0	0	0	0	1	NA	NA	NA	1	1		NA	1	1	1	1	2	1	0
248	2	2		6	0	0	1	0	0	0	0	0	0	0	0	0	0	0	0	0	0	1	0	0	0	1	0	0	0	0	0	0	0	0	0	NA	NA	NA	1	3	5	NA	1	1	2	1	5	0	1
249	2	2		3	0	0	1	0	0	0	0	0	0	0	0	1	0	0	0	1	0	0	0	0	0	0	0	0	1	1	1	0	0	0	0	NA	NA	NA	1	1		NA	1	1	2	1	6	1	0
250	2	1	7		0	0	0	1	0	0	0	1	0	0	0	0	0	0	0	0	0	1	0	0	0	1	0	0	0	0	0	0	0	0	1	NA	NA	NA	2	1		NA	1	1	2	1	4	1	1
251	3	1	7		0	0	0	1	0	0	0	0	0	1	0	0	0	0	0	0	0	0	0	0	0	0	0	0	0	0	0	1	0	0	0	NA	NA	NA	1	1		NA	1	1		1	3	0	0
252	3	1	5		0	0	0	0	0	1	0	0	0	0	0	0	1	0	1	0	0	0	0	1	0	0	0	0	0	0	0	0	0	0	0	NA	NA	NA	1	2	3	NA	1	1	2	1	4	1	0
253	3	1	7		0	0	0	1	0	0	0	0	1	0	1	1	0	1	0	0	0	1	1	0	0	1	1	0	0	0	0	0	0	0	0	NA	NA	NA	2	2	5	NA	2	1	2	2	5	0	1
254	3	1	7		0	0	0	1	0	0	0	0	1	0	1	1	1	1	0	0	0	1	0	0	0	1	1	0	0	0	1	0	0	0	0	NA	NA	NA	2	1		NA	1	1	1	2	5	0	0
255	3	2		4	0	0	1	0	0	0	0	0	0	0	0	0	0	0	0	0	0	0	0	0	0	0	0	0	1	0	0	0	0	0	1	NA	NA	NA	1	2	5	NA	1	1	0	1	5	1	1
256	3	1	6		0	0	0	0	1	0	0	0	0	0	0	0	0	0	0	0	0	0	0	0	0	1	0	0	0	0	0	0	0	0	0	NA	NA	NA	1	1		NA	1	1	1	1	3	0	0
257	3	2		5	0	0	0	1	0	0	0	0	0	0	0	0	0	0	0	0	0	0	0	0	0	0	0	0	1	0	0	0	0	0	0	NA	NA	NA	1	1		NA	1	2	2	2	3	1	0
258	3	1	6		0	0	1	0	0	0	0	0	0	0	1	0	0	0	0	0	0	0	0	0	0	0	0	0	0	0	0	0	0	0	0	NA	NA	NA	1	1		NA	1	1	0	1	5	1	0
259	3	1	5		0	0	0	0	1	0	0	0	1	0	0	0	0	0	1	0	0	0	0	0	0	0	0	0	0	0	0	0	0	0	0	NA	NA	NA	1	2	5	NA	1	1	1	0	4	0	0
260	3	2		7	0	0	0	1	0	0	0	0	0	0	0	0	0	0	0	0	0	0	0	0	0	1	0	0	0	0	0	0	0	0	0	NA	NA	NA	1	1		NA	2	1	2	2	4	1	1
261	3	1	2		0	0	0	1	0	0	0	0	0	1	0	0	1	0	0	1	0	0	0	0	0	0	0	0	0	0	0	0	0	0	0	NA	NA	NA	1	1		NA	1	1	1	1	4	1	1
262	4	2		8	0	0	1	0	0	0	0	0	0	0	0	1	0	0	0	0	0	0	0	0	0	0	0	0	0	0	0	0	0	0	0	NA	NA	NA		1	NA	NA	1	1	1	1	4	1	0
263	4	2		8	0	0	0	0	1	0	0	0	0	0	0	0	1	0	0	1	0	0	0	0	0	0	0	0	0	0	0	0	0	0	0	NA	NA	NA	1	1	NA	NA	1	1	1	1	5	1	0
264	4	1	6		0	0	0	1	0	0	0	0	0	0	0	0	0	0	0	0	0	0	0	0	0	0	0	0	0	0	0	0	0	0	1	NA	NA	NA	1	1	NA	NA	1	1	1	1	3	0	0
265	5	1	4		0	0	0	1	0	0	0	0	0	0	1	1	0	0	0	0	0	1	0	0	1	1	0	0	1	0	0	1	0	0	0	NA	NA	NA	1	2	NA	NA	2	1	2	2	6	1	1
266	5	1	4		0	0	1	0	0	1	0	0	0	0	0	0	0	0	0	0	0	0	0	0	0	0	0	0	0	0	0	0	1	0	0	NA	NA	NA	1	1	NA	NA	1	1	1	1	4	1	0
267	5	1	5		0	0	0	1	0	0	0	0	0	0	0	1	0	0	0	0	0	0	0	0	0	1	0	0	0	0	0	0	0	0	0	NA	NA	NA	3	1	NA	NA	1	1	0	1	5	0	0
268	5				0	1	0	0	1	0	0	0	0	0	0	1	0	0	0	0	0	0	0	0	0	1	0	0	0	0	0	0	0	0	0	NA	NA	NA	1	1	NA	NA	1	1	1	2	3	1	1
269	5	2		6	0	0	0	0	0	1	0	0	0	0	0	0	0	0	0	0	0	0	0	0	0	1	0	0	0	0	0	0	0	0	0	NA	NA	NA	1	2	NA	NA	1	1	2	1	3	0	0
270	5	2		7	0	0	0	1	0	0	0	0	0	0	0	0	0	0	0	0	0	0	0	0	0	1	0	0	0	0	0	0	0	0	0	NA	NA	NA	1	1	NA	NA	1	1	1	1	3	1	0
271	5	2		7	0	0	0	1	0	0	0	0	0	0	0	0	0	0	0	0	0	0	0	0	0	0	0	0	0	0	0	0	1	0	0	NA	NA	NA	1	1	NA	NA	1	1	1	1	3	1	0
272	5	1	6		0	0	0	1	1	0	0	0	0	0	0	0	1	0	1	1	1	0	0	0	0	1	0	0	0	1	1	0	0	0	0	NA	NA	NA	2	1	NA	NA	1	1	1	1	4	1	1
273	6	2		8	0	0	0	1	0	0	0	0	0	0	0	0	0	0	0	0	0	1	0	0	0	0	0	0	0	0	0	0	0	0	0	NA	NA	NA	2	1	NA	NA	1	1	0	1	6	0	0
274	6	2		6	0	0	0	0	0	1	0	0	0	1	0	0	0	0	0	0	0	1	0	0	0	1	0	0	0	1	0	0	0	0	0	NA	NA	NA	1	1	NA	NA	4	4	3	0	2	1	0
275	7	1	8		0	0	0	1	0	0	0	0	0	1	1	0	0	0	0	0	1	1	1	1	0	1	0	0	0	0	1	0	0	0	1	1	1	1	1	1	NA	1	1	1	1	1	2	0	0
276	8	1	4		0	0	1	0	0	0	0	1	0	1	0	0	0	0	0	0	0	0	0	0	0	0	0	0	0	0	0	0	0	0	0	1	2	1	1	1	NA	2	1	1	2	2	5	1	0
277	8	2		6	0	0	1	0	0	0	0	0	0	0	0	0	0	0	0	0	0	0	0	0	0	0	0	0	0	1	0	0	0	0	0	1	2	1	2	1	NA	2	2	2	2	2	5	0	0
278	8	1	7		0	0	0	1	0	0	0	0	0	0	0	0	0	0	0	0	0	0	0	0	0	0	0	0	0	0	0	0	0	0	1	2	2	2	2	2	NA	1	2	1	1	1	4	1	1
279	8	2		8	0	0	0	1	0	0	0	0	0	0	0	0	0	0	0	0	0	0	0	0	0	0	0	0	0	0	0	1	0	0	0	1	1	1	1	1	NA	1	1	1	1	1	3	0	1
280	9	1	6		0	0	0	1	0	0	0	0	0	0	1	0	0	0	0	0	0	0	0	0	0	0	0	0	0	0	0	0	0	0	0	2	1	2	1	3	NA	1	1	1	2	1	4	1	0
281	9	1	7		0	0	1	1	0	0	0	0	0	0	0	0	0	0	0	0	0	0	0	0	1	0	0	0	0	0	0	0	0	0	0	1	1		2	1	NA	2	1	1	1	2	2	1	0
282	9	1	5		0	0	0	1	0	0	0	0	0	0	0	0	0	0	0	0	0	0	0	0	0	0	0	0	1	0	0	0	0	0	0	1	2	2	1	1	NA	1	1	1	1	1	4	1	0
283	9	1	7		0	0	0	0	1	0	0	0	0	0	0	0	0	0	0	0	0	0	0	0	0	0	0	0	0	0	0	0	0	0	1	1	1	1	1	1	NA	2	1	1	0	0	5	1	0
284	9	1	8		0	0	0	0	1	0	0	0	0	0	0	1	0	0	0	1	1	0	0	0	0	0	0	0	0	1	1	0	1	0	0	1	1	1	2	1	NA	1	1	1	1	1	3	1	0
285	9	2		5	0	0	0	0	0	1	0	0	0	0	0	0	0	0	0	0	0	0	0	0	0	1	0	0	0	0	0	0	0	0	0	1	1	1	1	1	NA	2	1	1	1	1	1	1	1
286	9	1	6		0	0	0	1	0	0	0	0	0	0	0	0	0	0	0	0	0	0	0	0	0	1	0	0	0	0	0	0	0	0	0	1	1	2	1	1	NA	1	1	1	1	1	2	0	0
287	9	1	6		0	0	0	1	0	1	0	0	0	0	0	0	0	0	0	0	0	1	0	0	0	1	0	0	0	0	0	0	0	0	0	1	2	1	2	2	NA	1	1	1	1	1	3	1	0
288	9	1	8		0	0	0	0	1	0	0	0	0	0	0	0	0	0	0	0	0	0	0	0	0	0	0	0	0	0	0	0	0	0	0	1	1	2	1	1	NA	1	1	1	1		4	0	0
289	9	2		8	0	1	0	0	0	0	0	0	0	0	0	0	0	0	0	0	0	0	0	0	0	0	0	0	0	0	0	1	0	0	0	1	1	1	2	1	NA	1	1	1	2	1	3	0	0
290	9	1	7		0	0	0	0	1	0	0	0	0	0	0	0	0	0	0	0	0	0	0	0	0	1	0	0	0	0	0	0	0	0	1	1	1		1	1	NA	1	1	1	1	1	3	1	1
291	9	1	4		0	0	0	1	0	0	0	0	0	1	0	0	0	1	1	1	0	0	0	0	0	0	0	0	0	0	0	0	0	0	0	1	1	1	1	2	NA	1	1	1	1	1	5	1	0
292	9	1	6		0	0	1	0	1	0	0	0	0	0	0	0	1	0	1	1	0	1	1	0	0	1	0	0	0	1	1	1	0	0	0	1	1	1	1	1	NA	1	1	1	1	1	2	0	1
293	9				0	0	0	0	0	0	0	0	0	0	0	0	0	0	0	0	0	0	0	0	0	0	0	0	0	0	0	0	0	0	0						NA							0	0
294	10	1	6		0	0	0	1	0	0	0	0	0	0	0	0	0	0	0	0	0	0	0	0	0	0	0	0	0	0	0	0	1	0	0	1	1	2	1	1	NA	1	1	1	1	1	3	1	0
295	10	2		9	1	0	0	0	1	1	0	0	0	1	0	0	0	0	0	0	0	0	0	0	0	0	0	0	0	0	0	0	0	0	0	1	1	1	1	1	NA	1	4				4	1	0
296	10	1	4		0	0	0	0	1	0	0	0	0	0	0	0	0	0	0	0	0	0	0	0	0	0	0	0	0	1	0	0	0	0	0	1	2	2	1	2	NA	1	2	1	2	1	5	0	1
297	10	1	6		0	0	0	1	0	0	0	0	0	0	0	0	0	0	0	0	0	0	0	0	0	0	1	0	0	0	0	0	0	0	0	1	1	1	2	2	NA	1	1	2	1	1	2	1	1
298	10	2		9	0	0	0	1	0	0	0	0	0	0	0	0	0	0	0	0	0	0	0	0	0	1	0	0	0	0	0	0	0	0	0	1	1	2	2	1	NA	1	1	1	1	1	3	1	0
299	10	2		5	0	0	1	0	0	0	0	0	0	0	0	0	0	0	0	0	0	0	0	0	0	0	0	0	0	0	0	1	0	0	0		1		2	1	NA	1	2	2		1	4	0	0
300	10	1	7		0	0	0	1	0	0	0	0	0	1	0	0	0	0	0	0	0	0	0	0	0	0	0	0	0	0	0	1	0	0	0	2	2	2	1	3	NA	1	1	2		1	4	0	0
301	10	1	3		0	0	0	1	1	0	0	0	1	1	0	0	0	0	0	0	0	0	0	0	0	0	0	0	0	0	0	0	0	0	1	1	2		2		NA	1	1	1	2		4	1	0
302	10				0	0	1	1	0	0	0	0	0	0	0	0	0	0	0	0	0	0	0	0	0	0	0	0	0	0	0	0	1	0	0	1	1	2	1	1	NA	1	1	2	1	1	6	1	0
303	11	2		8	0	0	0	0	0	0	0	0	0	0	0	1	0	0	0	0	0	1	0	0	0	0	0	0	0	0	0	0	0	0	0	1	1	1	2	1		1						0	0
304	11	1	6		0	0	0	0	1	0	0	0	0	0	0	0	0	0	0	0	0	1	0	0	0	0	0	0	0	0	0	0	0	0	0	1	1	2	1	1		1	1	1	1		4	0	0
305	11	1	5		0	0	0	1	0	0	0	0	1	0	0	0	0	0	0	0	0	0	0	0	0	0	0	0	0	0	0	0	0	0	0	1	2	2	1	3		1	2	2	2	2	3	0	0
306	11	2		7	1	0	0	0	0	0	0	0	0	0	0	0	0	0	0	0	0	1	0	0	0	0	0	0	0	0	0	0	0	0	0	1	1	2	2	2		2	2	1	2	2	3	1	1
307	11	1	6		0	0	0	0	1	0	0	0	0	0	0	0	0	0	0	0	0	0	0	0	0	0	0	0	0	0	0	0	0	0	1	1	1	2	2	1		1	1	1	1	1	3	0	0
308	11	2		7	1	0	0	0	0	0	0	0	0	0	0	0	0	0	0	0	0	1	0	0	0	0	0	0	0	0	0	0	0	0	0	1	1	2	2	2		2	2	2	2	2	3	1	0
309	11	1	5		0	0	0	1	0	0	0	0	0	0	0	0	0	0	0	0	0	1	0	0	0	1	0	0	0	0	0	0	0	0	0	1	1	2	2	2		1	1	1	1	1	5	0	0
310	12	1	5		0	0	0	1	1	0	0	0	0	0	0	0	0	1	0	0	0	0	0	0	0	0	0	0	0	0	0	0	0	0	0	1	1	1	2	2		1	1	1	0	1	2	0	0
311	2	1	4		0	0	0	0	1	0	0	0	0	0	0	0	0	0	0	0	0	0	0	0	0	1	0	0	0	0	0	0	0	0	0	NA	NA	NA	2			NA	1	1	1		2	0	0
312	2	2		4	0	0	0	1	0	0	0	0	0	0	0	0	0	0	0	0	0	1	0	0	1	1	0	0	0	0	0	0	0	0	0	NA	NA	NA	2	1		NA	1	1	1	1	2	1	0
313	2	2		6	0	0	1	0	1	0	0	0	0	1	0	0	0	0	0	0	0	0	0	0	0	0	0	0	0	0	0	0	0	0	0	NA	NA	NA	2	1		NA	1	1	1	1	3	1	1
314	2	2		5	0	0	0	1	0	0	0	0	0	0	0	0	0	0	0	0	0	0	0	1	1	0	0	0	0	0	0	0	0	0	0	NA	NA	NA	1	1		NA	2	1	1	2	1	0	0
315	2	1	6		0	0	0	1	0	0	0	0	1	0	0	0	0	0	0	0	0	1	0	0	0	1	0	0	1	0	1	0	0	0	0	NA	NA	NA	1	2	5	NA	1	1	1	1	2	0	0
316	2	2		5	0	0	0	1	0	0	0	0	0	0	0	0	0	0	0	0	0	1	0	0	1	0	0	0	0	0	0	0	0	0	0	NA	NA	NA	2	2	5	NA	1	1	0	1	2	0	0
317	2	1	5		0	0	0	0	0	1	0	0	0	0	0	0	0	0	0	0	0	0	0	0	0	1	0	0	0	0	0	0	0	0	0	NA	NA	NA	2	1		NA	1	1	2	1	3	0	0
318	2	1	7		0	0	0	1	0	0	0	0	0	0	0	0	0	0	0	0	0	0	0	0	0	0	0	0	1	0	0	1	0	0	0	NA	NA	NA	3	3	5	NA	1	1	0	0	1	0	0
319	2	2		7	0	0	0	0	1	0	0	0	0	0	0	1	0	0	0	1	0	0	0	0	0	0	0	0	0	0	0	0	0	0	0	NA	NA	NA	2	2	5	NA	1	1	1	1	1	0	0
320	2	1	8		0	0	0	1	0	0	0	0	0	0	0	0	0	0	0	0	0	1	0	0	0	1	0	0	0	0	0	0	0	0	0	NA	NA	NA	3	3	5	NA	1	0	2	0	2	0	0
321	2	1	8		0	0	0	1	1	0	0	0	0	0	0	0	0	0	0	0	0	1	0	0	0	1	0	0	0	0	0	0	0	0	0	NA	NA	NA	2	2	5	NA	1	1	1	1	2	1	0
322	3	2		4	0	0	0	1	0	0	0	0	0	0	0	0	0	0	0	0	0	0	0	0	1	0	0	0	0	0	0	0	0	0	0	NA	NA	NA	2	1		NA	1	1	1	1	1	0	0
323	3	2		6	0	0	1	1	0	0	0	0	0	0	0	0	0	0	0	0	0	1	0	0	0	0	0	0	0	0	0	0	0	0	0	NA	NA	NA	1	1		NA	1	2	2		4	0	0
324	3	2		4	0	0	0	1	0	0	0	0	1	0	0	0	0	0	0	0	0	0	0	0	0	0	0	0	0	0	0	0	0	0	0	NA	NA	NA	2	2	4	NA	1	1	1	1	1	0	0
325	3	2		5	0	0	0	0	1	0	0	0	0	0	1	0	0	0	0	0	0	0	0	0	0	0	0	0	1	0	0	0	0	0	0	NA	NA	NA	2	1		NA	1	1	0	0	2	1	0
326	3	1	6		0	0	0	0	1	0	0	0	0	0	0	0	0	0	0	0	0	1	0	0	0	0	0	0	0	0	0	0	0	0	0	NA	NA	NA	1	2	5	NA	1	1	1	0	2	0	0
327	3	1	4		0	0	0	1	0	0	0	0	0	0	0	0	0	0	0	0	0	1	0	0	0	1	0	0	0	0	0	0	0	0	0	NA	NA	NA	2	1		NA	1	1	1	1	1	0	0
328	4	1	5		0	0	0	1	1	0	0	0	0	0	0	0	1	1	0	0	0	1	0	0	0	1	0	0	0	0	0	0	0	0	0	NA	NA	NA	2	2	NA	NA	2	1	1	0	2	1	1
329	4	1	4		0	1	0	1	0	0	0	0	0	0	1	0	1	0	1	1	0	0	0	0	0	0	0	0	0	0	0	0	0	0	1	NA	NA	NA	1	2	NA	NA	1	1	1	1	2	1	0
330	4	1	6		0	0	0	1	1	0	0	0	0	0	1	0	0	0	0	0	0	1	0	0	0	0	0	0	0	0	0	0	0	0	0	NA	NA	NA	2	1	NA	NA	1	1	1	1	2	0	0
331	4	1	8		0	0	0	1	0	0	0	0	0	0	0	0	0	0	0	0	0	0	0	0	1	0	0	0	0	0	0	0	0	0	0	NA	NA	NA	2	2	NA	NA	1	1	2	0	1	0	0
332	4	2		5	0	0	0	0	0	1	0	0	0	0	0	0	1	0	0	0	0	0	0	0	0	0	0	0	0	0	0	0	0	0	0	NA	NA	NA	2	1	NA	NA	1	1	0	1	2	1	0
333	4	2		6	0	0	0	1	1	0	0	0	0	0	0	0	0	0	0	0	0	1	0	0	1	0	0	0	0	0	0	0	0	0	0	NA	NA	NA	2	2	NA	NA	1	1	1	1	1	0	0
334	4	1	5		0	0	0	1	0	0	0	0	0	0	0	0	0	0	0	0	0	0	0	1	0	0	0	0	0	0	0	0	0	0	0	NA	NA	NA	2	2	NA	NA	1	1	1	1	2	0	0
335	4	1	7		0	0	1	1	0	0	0	0	0	0	0	0	0	0	0	0	0	0	0	1	0	0	0	0	0	0	0	1	0	0	0	NA	NA	NA	2	1	NA	NA	1	1	1	1	2	0	0
336	4	1	7		0	1	0	1	0	0	0	0	0	0	0	0	0	0	0	0	0	1	0	0	0	0	0	0	0	0	0	0	0	0	0	NA	NA	NA	1	1	NA	NA	1	1	2	1	1	0	0
337	4	1	8		0	1	0	0	0	0	0	0	0	0	0	0	0	0	0	1	0	1	0	0	0	1	0	0	0	0	0	0	0	0	0	NA	NA	NA	2	1	NA	NA	1	1	2	1	3	0	0
338	4	2		8	0	0	0	0	0	0	0	0	0	0	0	0	0	0	0	0	0	0	0	0	0	0	0	0	0	0	0	0	0	0	0	NA	NA	NA	2	1	NA	NA	1	1	1	1	2	0	0
339	4	1	7		0	0	0	0	0	1	0	0	0	0	1	0	1	0	0	0	0	1	0	1	0	0	0	0	0	1	0	0	0	0	0	NA	NA	NA	2	2	NA	NA	1	1	1	1	2	1	0
340	4	1	8		0	1	0	0	0	0	0	0	0	0	0	0	0	0	0	0	0	1	0	0	0	0	0	0	0	0	0	0	0	0	0	NA	NA	NA	2	1	NA	NA	1	1	1	1	1	0	0
341	4	1	4		0	0	0	1	0	0	0	0	0	0	0	0	1	0	0	1	0	0	0	0	0	1	1	0	0	0	0	0	0	0	0	NA	NA	NA	3	3	NA	NA	1	1	0	1	3	1	0
342	4	1	6		1	0	0	0	1	0	0	0	0	0	0	0	0	0	0	0	0	0	0	0	1	0	0	0	0	0	0	0	0	0	0	NA	NA	NA	1	2	NA	NA	1	1	1	1	2	0	0
343	5	1	7		0	0	0	1	0	0	0	0	0	0	0	0	1	0	0	0	0	1	0	0	0	0	0	0	0	0	0	0	0	0	0	NA	NA	NA	2	2	NA	NA	1	1	2	2	2	0	0
344	5	2		4	0	0	0	1	0	0	0	0	0	0	0	0	0	0	0	0	0	1	0	0	0	0	0	0	0	0	0	0	0	0	0	NA	NA	NA	2	1	NA	NA	1	1	1	1	1	0	0
345	5				0	0	0	0	0	0	0	0	0	0	0	0	0	0	0	0	0	0	0	0	0	0	0	0	0	0	0	0	0	0	0	NA	NA	NA			NA	NA						0	0
346	5	1	8		0	0	0	1	0	0	0	0	0	0	0	0	0	0	0	0	0	1	0	0	0	0	0	0	0	0	0	0	0	0	0	NA	NA	NA	1	1	NA	NA	1	1	1	1	1	0	0
347	5	1	6		0	0	0	1	0	0	0	0	0	0	0	0	0	0	0	0	0	1	0	0	0	1	0	0	0	0	0	0	0	0	0	NA	NA	NA	1	1	NA	NA	1	1	1	1	1	0	0
348	5	1	7		0	0	0	1	0	0	0	0	0	0	0	0	0	0	0	0	0	1	0	0	1	0	0	0	0	0	0	0	0	0	0	NA	NA	NA	1	1	NA	NA	1	1	1	2	1	0	0
349	6	2		6	0	0	0	1	0	0	0	0	0	0	1	0	0	0	0	0	0	1	0	0	1	0	0	0	0	0	0	0	0	0	0	NA	NA	NA	2	1	NA	NA	1	1	1	1	1	1	0
350	6	1	7		0	0	0	1	0	0	0	0	0	0	0	0	0	0	0	0	0	0	0	0	0	1	0	0	0	0	0	0	0	0	0	NA	NA	NA	2	1	NA	NA	1	1	1	1	1	0	0
351	6	2		5	0	0	1	0	0	0	0	0	0	0	0	0	0	0	1	0	0	0	0	0	0	0	0	0	0	0	0	0	0	0	1	NA	NA	NA	2	1	NA	NA	1	1	1	1	1	1	0
352	6	2		7	0	0	0	1	0	0	0	0	0	0	0	0	0	0	0	0	0	0	0	0	0	0	0	0	0	0	0	0	0	0	1	NA	NA	NA	3	3	NA	NA	1	1	1	1	2	0	0
353	6	2		6	0	0	0	1	0	0	0	0	0	0	1	0	0	0	0	0	0	0	0	0	0	0	0	0	0	0	0	0	0	0	1	NA	NA	NA	2	2	NA	NA	1	1	2	1	1	0	0
354	6	1	7		0	0	0	0	0	1	0	1	0	0	0	1	1	0	0	0	0	0	0	0	0	0	0	0	0	0	0	0	0	0	0	NA	NA	NA	1	1	NA	NA	1	1	1	1	2	0	0
355	6	1	8		0	0	0	1	0	0	0	0	0	0	1	0	1	0	0	0	0	0	0	0	0	0	0	0	1	0	0	0	0	0	0	NA	NA	NA	3	3	NA	NA	1	1	1	1	2	0	0
356	7	2		6	0	0	0	0	1	0	0	0	0	0	0	0	1	0	0	1	0	1	0	0	0	0	0	0	0	1	0	0	0	0	0	1	1	2	1	1	NA	1	1	1	1	1	1	0	1
357	7	1	8		0	0	1	0	0	0	0	0	0	0	0	0	1	0	0	0	0	0	0	0	0	0	0	0	0	0	0	0	0	0	0	1	1	2	2	1	NA	1	1	1	1	1	1	1	0
358	7	1	6		0	0	0	1	0	0	0	0	0	0	0	0	0	0	0	0	0	1	0	0	0	0	0	0	0	0	0	0	0	0	0	1	1	2	2	2	NA	1	1	1	2	1	1	0	0
359	7	2		7	0	0	0	1	0	0	0	0	0	0	0	1	0	0	0	0	0	0	0	0	0	0	0	0	0	0	0	0	0	0	0	1		1	1	1	NA	1	1	1	1		1	0	0
360	9	1	5		0	0	0	1	0	0	0	0	0	0	0	0	1	0	0	1	0	0	0	1	0	1	0	0	0	0	0	0	0	0	0	1	1	2	2	1	NA	5	2	1	2	2	2	0	0
361	10	1	9		0	0	1	0	0	0	0	1	0	0	0	0	0	0	0	0	0	1	0	0	0	0	0	0	0	0	0	0	0	0	0	1	1		2	1	NA	1	1	1			2	0	0
362	10	1	8		0	0	1	0	0	0	0	0	0	0	0	0	0	0	0	0	0	0	0	0	0	0	0	0	0	0	0	0	0	0	0	1	2	2	1		NA		2				2	0	0
363	10	1	5		0	0	0	0	1	0	0	0	0	0	0	0	0	0	0	0	0	0	0	0	0	1	0	1	0	0	0	0	0	0	0	1	1		2	1	NA	1	2	2	2	2	3	0	0
364	10	1	6		0	0	0	1	0	0	0	0	0	0	0	0	0	1	0	0	0	1	0	0	0	1	0	0	0	0	0	0	0	0	0	1	1	1	2	2	NA	1	1	1	2	1	1	0	0
365	10	1	6		0	0	0	1	0	0	0	0	0	0	1	0	1	1	1	1	0	1	0	0	0	0	0	0	0	0	0	0	0	0	0	1	1	1	2	1	NA	1	1	1	1	1	1	0	0
366	10	2		7	0	0	0	1	0	0	0	0	0	0	0	0	0	0	0	0	0	1	0	0	0	1	0	0	0	0	0	0	0	0	0	1	1	1	2	2	NA	1	1	1	1	1	2	0	1
367	10	1	7		0	0	0	0	0	1	0	0	0	0	0	0	0	0	0	0	0	0	0	0	0	0	0	0	0	0	0	0	0	0	1	1	2	2	2	2	NA	1	1	1	1	1	1	0	0
368	10	1	8		0	0	0	0	1	0	0	0	0	0	1	0	0	0	0	0	0	0	0	0	0	0	0	0	0	0	0	0	0	0	0	1	3	2	2	1	NA	1	1	1	1		1	0	0
369	10	2		5	0	0	0	0	1	0	0	0	0	0	0	0	0	0	0	0	0	0	0	0	1	0	0	0	0	0	0	0	0	0	0	1	1	2	2	1	NA	1	1	1	1	1	2	0	0
370	10	1	4		0	0	0	1	0	0	0	0	0	0	1	0	1	1	0	1	0	0	0	0	0	0	0	1	1	0	0	0	0	0	0	1	1	1	1	1	NA	1	1	1	2	1	2	1	0
371	10	2		6	0	0	0	1	0	0	0	0	0	1	0	0	0	0	0	0	0	0	0	0	0	0	0	0	0	0	0	0	0	0	0	2	2	1	2	2	NA	1	1	2	2	2	1	0	0
372	10	1	8		0	0	1	0	0	0	0	0	0	0	0	0	0	0	0	0	0	1	0	0	0	1	0	0	0	1	0	1	0	0	0	1	1	2	1	2	NA	1	1	1	1		2	0	0
373	11	2		8	0	0	1	0	1	0	0	0	0	0	0	0	0	0	0	0	0	1	1	0	0	0	0	0	0	0	0	0	0	0	0	1	1		2	1		1	1	1		1	3	0	0
374	11	2		8	0	0	0	0	0	0	0	0	0	0	0	0	0	0	0	0	0	0	0	0	0	0	0	0	0	0	0	0	0	0	0								1	1	1	1	1	0	0
375	11	1	4		0	0	0	0	1	0	0	0	0	0	0	0	0	0	0	0	0	0	0	0	0	0	0	0	0	0	0	0	0	0	1	1	1	2	2	1		1	2	1	2	2	1	0	0
376	11	2		6	0	0	0	0	1	0	0	0	0	0	0	0	0	0	0	0	0	1	0	0	0	0	0	0	0	0	0	0	0	0	0	1	1	2	2	2		1	1	1	2	1	3	0	0
377	11	1	5		1	0	0	0	0	0	0	0	0	0	0	0	0	0	0	0	0	0	0	0	0	0	0	0	0	0	0	0	0	0	1	1	2	1	2	2		2	1	1	1	1	1	0	0
378	11	2		4	0	0	0	1	0	0	0	0	0	0	0	1	0	0	0	0	0	0	0	0	0	0	0	0	0	0	0	0	0	0	0	1	2	1	1	1		1	2	1	2	2	2	0	0
379	11	1	6		1	0	0	0	0	0	0	0	0	0	0	0	0	0	0	0	0	1	0	0	0	1	0	0	0	0	0	0	0	0	0	1	2	1	2	2		1	1	1	2	1	1	0	0
380	11	1	6		1	0	0	0	0	0	0	0	0	0	0	0	0	0	0	0	0	1	0	0	1	0	0	0	0	0	0	0	0	0	0	1	1	2	2	2		1	1	1	1	1	1	0	0
381	11	1	7		1	0	0	0	0	1	0	0	1	0	0	0	0	0	0	0	0	1	0	0	0	1	0	0	0	0	0	0	0	1	0	1	1	2	2	2		1	1	1	1	1	1	0	0
382	11	1	9		0	0	0	1	0	0	0	0	0	0	0	0	0	0	0	0	0	0	0	0	0	1	0	0	0	0	0	0	0	0	0	1	1	1	3	1		1	1	1		1	1	0	0
383	11	2		4	0	0	1	0	0	0	0	0	0	0	0	0	0	0	0	0	0	0	0	0	0	0	0	0	0	0	0	0	0	0	0	1	1	1	2	1		1	1	1	2	2	2	0	1
384	11	2		6	1	0	0	0	0	0	0	0	0	0	0	0	0	0	0	0	0	1	0	0	0	1	0	0	0	0	0	0	0	0	0	1	1	1	2	1		1	1	1	1	1	2	0	0
385	11	1	7		0	0	0	1	0	0	0	0	0	0	0	0	0	0	0	0	0	1	0	0	0	1	0	0	0	0	0	0	0	0	0	1	1	2	3	3		1	1	1	1	1	1	0	0
386	11	2		8	1	0	0	0	0	0	0	0	0	0	0	0	0	0	0	0	0	1	0	0	0	0	0	0	0	0	0	0	0	0	0	1	1	1	2	1		2	1		1	2	1	0	0
387	12	2		4	0	0	0	1	0	0	0	0	0	0	0	0	0	0	0	0	0	1	0	0	0	0	0	0	0	0	0	0	0	0	0	1	1	2	1	1		1	1	1	1	1	2	0	0
388	12				0	0	0	0	0	0	0	0	0	0	0	0	0	0	0	0	0	0	0	0	0	0	0	0	0	0	0	0	0	0	0													0	0
389	12				0	0	0	0	0	0	0	0	0	0	0	0	0	0	0	0	0	0	0	0	0	0	0	0	0	0	0	0	0	0	0													0	0
390	12	2		10	0	0	1	1	0	0	0	0	0	0	0	0	0	0	0	0	0	1	0	0	0	1	0	0	0	0	0	0	0	0	0	1	1	2	1	1		1	1	1	1	1	1	0	0
391	12	2		7	0	0	0	1	0	0	0	0	0	0	0	1	1	0	0	0	0	0	0	0	0	1	0	0	0	1	0	0	0	0	0	1	1	1	2	2		1	1	1	1	1	2	1	0
392	12	1	6		0	0	1	0	0	0	0	0	0	0	0	0	0	0	0	0	0	1	0	0	0	0	0	0	0	0	0	0	0	0	0	1	1	2	1	1		1	1	1	1	1	1	0	0
393	12				0	0	0	1	0	0	0	0	1	0	0	1	0	0	0	0	0	0	0	0	0	0	0	0	0	0	1	0	0	0	0	1	1	1	2	1		1	1	1	1	1	2	1	0
394	3	1	5		0	0	0	0	0	1	0	0	0	0	0	1	1	1	1	1	0	0	0	1	0	0	1	0	0	1	0	0	0	0	0	NA	NA	NA	2			NA	1	1	2	1	2	1	0
395	3	2		6	0	0	0	0	0	0	0	1	0	0	0	0	0	0	0	0	0	0	0	0	1	0	0	0	0	0	0	0	0	0	0	NA	NA	NA	2	2	5	NA	1	1	1	1	1	0	0
396	4	2		6	0	0	0	0	1	1	0	0	0	0	0	0	0	0	0	0	0	1	0	0	1	0	0	0	0	0	0	0	0	0	0	NA	NA	NA	2	1	NA	NA	1	1	1	1	1	1	0
397	5	1	5		0	0	0	0	0	1	0	0	0	0	0	1	1	0	1	1	0	0	0	0	0	0	1	0	0	0	0	0	0	0	0	NA	NA	NA	2		NA	NA	1	1	1	2	1	0	0
398	5	2		4	0	0	0	0	0	1	0	0	0	0	0	0	0	0	0	0	0	0	0	0	0	0	0	0	0	0	1	0	0	0	0	NA	NA	NA			NA	NA	1	1	0	2	1	0	0
399	6	1	6		0	0	0	0	0	1	0	0	0	0	0	0	0	0	1	0	0	0	0	0	0	1	0	0	0	0	0	0	0	0	1	NA	NA	NA	2	2	NA	NA	1	1	2	1	1	0	0
400	6	1	5		0	0	0	0	0	1	0	0	0	0	0	0	0	0	0	0	0	0	0	0	0	0	0	0	1	1	1	0	0	0	0	NA	NA	NA	3	1	NA	NA	1	1	1	1	1	1	0
401	6	1	5		0	0	1	0	0	1	0	0	0	1	1	0	0	0	0	0	0	1	0	0	1	1	0	0	1	1	0	0	0	0	0	NA	NA	NA	2	3	NA	NA	1	1	2	1	1	0	0
402	6	2		4	0	0	0	0	0	1	0	0	0	0	0	0	0	0	0	0	0	0	0	1	0	0	0	0	0	0	0	0	0	0	1	NA	NA	NA		2	NA	NA	1	1	2	0	1	1	0
403	6	1	7		0	0	0	0	0	1	0	0	0	0	0	0	0	0	0	0	0	1	0	0	0	1	0	0	0	0	0	0	0	0	0	NA	NA	NA	2	2	NA	NA	1	1	1	1	2	0	0
404	6	1	4		0	0	0	1	0	0	0	0	0	0	0	0	1	0	1	1	1	0	0	0	0	0	0	1	0	0	0	0	0	0	0	NA	NA	NA	2	1	NA	NA	1	1	1	1	1	1	1
405	6				0	0	0	0	0	0	0	0	0	0	0	0	0	0	0	0	0	0	0	0	0	0	0	0	0	0	0	0	0	0	0	NA	NA	NA			NA	NA						0	0
406	7	1	7		0	1	0	0	0	0	0	0	0	0	0	0	0	0	0	0	1	1	0	0	0	0	0	0	0	0	0	0	0	0	1	1	1	2	2	2	NA	1	1	1	2	1	1	1	1
407	8	1	5		0	0	0	0	1	0	0	0	0	0	0	0	0	0	0	0	0	0	0	0	0	0	0	0	1	0	0	0	0	0	0	1	2	2	2	2	NA	1	1	1	2	1	1	1	0
408	8	1	5		0	0	0	1	0	0	0	0	0	0	0	1	0	0	0	0	0	0	0	0	0	0	0	0	0	0	0	0	0	0	0	1	1	2	2	1	NA	1	1	1	1	1	1	1	0
409	8	1	5		0	0	0	1	0	0	0	0	0	0	0	0	0	0	0	0	0	0	0	0	0	0	0	0	1	0	0	0	0	1	0	1	1	2	1	2	NA	1	1	1	1	1	1	1	0
410	8	1	5		0	0	0	1	0	0	0	0	0	0	0	0	0	0	0	0	0	0	0	0	1	0	0	0	0	0	0	0	0	0	0	1	1	2	2	1	NA	1	1	1	1	1	1	1	0
411	8	1	6		0	0	0	1	0	1	0	0	1	0	0	0	0	0	0	0	0	0	0	0	0	0	0	0	0	0	0	0	0	0	0	1	2	1	2	2	NA	1	1	1	1	1	1	0	0
412	8	1	4		0	0	0	0	0	1	0	0	0	0	0	0	0	0	0	0	0	1	0	0	0	0	0	0	0	0	0	0	0	0	1	1	1	2	2	1	NA	2	1	1	2	1	1	1	0
413	8	1	7		0	0	0	1	0	0	0	0	0	0	0	0	0	0	0	1	0	1	0	0	0	0	0	0	0	0	0	0	0	0	0	1	1	2	2	2	NA	1	1	1	1	1	1	1	1
414	8	2		7	0	0	1	0	0	0	0	0	0	0	0	0	0	0	0	0	0	1	0	0	0	1	0	0	0	0	0	0	0	0	0	1		1	2	2	NA	2	2	1	1	1	1	1	1
415	8	1	5		0	0	0	0	1	1	0	0	0	0	0	0	0	0	0	0	0	0	0	0	1	0	0	0	1	0	0	0	0	1	0	1	1	1	1	3	NA	1	1	1	1	1	1	1	1
416	9				0	0	0	1	0	0	0	0	0	0	0	0	1	0	0	0	0	1	0	0	0	0	0	0	0	0	1	0	0	0	0	1	1	1	2	2	NA	1	1	1	1	1	1	1	0
417	9	1	5		0	0	0	1	1	0	0	0	0	0	0	0	0	0	0	0	0	1	0	0	0	1	0	0	0	0	0	0	0	0	0	1	1	1	2	2	NA	1	1	1	1	1	1	0	0
418	9	1	5		0	0	0	1	1	0	0	0	0	0	0	0	0	0	0	0	0	0	0	0	0	0	0	0	0	0	0	0	1	0	0	1	1	1	2	1	NA	1	1	1	1	1	1	1	1
419	9	1	7		0	0	0	1	0	0	0	0	0	0	0	0	0	0	0	0	0	0	0	0	0	0	0	0	0	0	0	0	0	0	1	1	2	2	2	1	NA	2	1	1	1	1	1	1	1
420	10	1	4		0	0	0	0	0	1	0	0	0	0	0	0	0	0	0	0	0	1	0	0	1	0	0	1	0	0	0	0	0	0	0	1	1	1	2	2	NA	1	1	1	2	1	1	1	0
421	10	1	8		0	0	0	1	0	0	0	0	0	0	0	0	0	0	0	0	0	1	0	0	0	0	0	0	0	0	0	0	0	0	0	1	1	1	2	1	NA	1	1	1			1	0	0
422	10	2		6	0	0	0	0	0	1	0	0	0	1	0	0	0	0	0	0	0	0	0	0	0	0	0	0	0	0	0	0	0	0	1	1	2	2	2	2	NA	2	1	1	2	1	1	1	0
423	10	2		6	0	0	0	1	0	0	0	0	0	0	0	0	0	1	1	1	0	0	0	0	0	1	0	0	0	0	0	0	0	0	0	1	1	1	2	1	NA	1	1	1	1	1	1	1	0
424	11	2		4	0	0	0	1	0	0	0	0	0	0	0	0	0	0	0	0	0	1	0	0	0	1	0	0	0	0	0	0	0	0	0	1	1		2	2		1	1	1	1	1	1	0	0
425	11	1	6		1	0	0	0	0	0	0	0	0	0	0	0	0	0	0	0	0	0	0	0	0	0	0	0	0	0	0	0	0	0	1	1	2	2	1	2		1	1	1	2	1	2	0	0
426	11	1	8		0	0	0	0	0	1	0	0	0	0	0	0	0	0	0	1	1	1	0	0	0	0	0	0	0	0	0	0	0	0	0	1	1	1	3	2		1	1	1	1	1	1	1	0
427	12	1	7		0	0	0	0	1	0	0	0	0	0	0	0	0	0	0	1	0	0	0	0	0	0	0	0	0	0	0	0	0	0	0	1	1	2	2	2		1	1	1	1	1	1	1	0
428	12	2		5	0	0	0	0	0	1	0	0	0	0	0	0	0	0	0	0	0	0	0	0	0	1	0	0	0	0	0	0	0	1	0	1	2	2	2	2		1	1	1	1	1	1	1	0
429	12	1	4		0	0	0	1	0	0	0	0	0	0	0	0	0	0	0	0	0	0	0	0	0	0	0	0	0	0	0	0	0	0	1	1	2	2	2	2		1	1	1	1	1	1	1	0
430	5	2		4	0	0	0	0	1	0	0	0	0	0	0	0	0	0	0	0	0	1	0	0	0	0	0	0	1	0	0	1	0	0	0	NA	NA	NA	2	2	NA	NA	1	1	1	1	1	1	0
431	5	1	6		0	0	0	1	0	0	0	0	0	0	0	0	1	0	0	1	0	0	0	0	0	0	0	0	1	1	0	0	0	0	0	NA	NA	NA	1	1	NA	NA	1	1	1	1	2	0	1
432	5	1	8		0	0	0	0	0	1	0	0	0	0	0	0	0	0	0	1	0	0	0	0	0	0	0	0	0	0	0	0	0	0	1	NA	NA	NA	2	1	NA	NA	1	1	0	1	2	1	1
433	5	2		8	0	0	0	1	0	0	0	0	0	0	0	0	0	0	0	0	0	0	0	0	0	1	0	0	0	0	0	1	0	0	0	NA	NA	NA	2	2	NA	NA	1	1	0	1	1	0	0
434	6	1	7		1	0	0	0	1	0	0	0	0	1	0	0	0	0	0	0	0	1	0	0	0	1	0	0	0	0	0	0	0	0	0	NA	NA	NA	2	2	NA	NA	2	1	2	2	1	1	0
435	6	2		8	0	0	0	0	0	0	0	0	0	0	0	0	0	0	0	0	0	0	0	0	0	0	0	0	0	0	0	0	0	0	0	NA	NA	NA			NA	NA	1	1	0	0	2	0	0
436	6	1	7		0	0	0	1	0	0	0	0	0	0	0	0	0	0	0	0	0	1	0	0	0	0	0	0	0	0	0	0	0	0	0	NA	NA	NA	2	2	NA	NA	1	1	0	0	1	0	0
437	6	2		6	0	0	1	0	0	0	0	0	0	0	0	0	0	0	0	0	0	1	0	0	0	1	0	0	0	0	0	0	0	0	0	NA	NA	NA	1		NA	NA		1	1	1	1	0	0
438	6	1	8		0	0	0	1	0	0	0	0	0	0	0	0	0	0	0	0	0	1	0	0	0	1	0	0	0	0	0	0	0	0	0	NA	NA	NA	2	1	NA	NA	1	1	1	1	1	0	1
439	6	2		6	0	0	0	1	1	0	0	0	0	0	0	0	0	0	0	0	0	1	0	0	0	1	0	0	0	0	0	0	0	0	0	NA	NA	NA	1	1	NA	NA	1	1	2	2	1	0	0
440	7	1	5		0	0	1	1	0	0	0	0	0	0	0	0	0	0	0	0	0	0	0	0	1	0	0	0	0	0	0	0	0	0	0	1	1	1	2	1	NA	1	1	1	1	1	1	0	0
441	7	2		5	0	0	0	0	1	0	0	0	0	0	0	0	0	0	0	0	0	0	0	0	0	0	0	0	0	0	0	0	0	0	0	1	1	1	1	1	NA	1	1	1	1	1	1	1	0
442	7	1	5		0	0	0	1	0	0	0	0	0	0	0	0	0	1	0	0	0	0	0	0	0	0	0	0	0	0	0	0	0	0	0	1	1	2	3		NA	1	1	1		2	1	0	0
443	8	1	6		0	0	1	0	0	0	0	0	0	0	0	0	0	0	0	1	0	0	0	0	0	0	0	0	0	0	0	0	1	0	0	1	1	1	2	1	NA	1	1	1	1	1	1	1	0
444	8	1	7		0	0	0	0	1	0	0	0	0	0	0	1	0	0	0	0	0	1	0	0	1	0	0	0	0	0	0	0	0	0	0	1	1	1	2	1	NA	1	1	1	1	1	2	0	0
445	8	2		6	0	0	0	1	0	0	0	0	0	1	0	0	0	0	0	0	0	0	0	0	0	0	0	0	0	0	0	0	0	0	0	1	1	2	1	1	NA	2	1	1	1	1	2	0	1
446	8	1	8		0	0	0	1	0	0	0	0	0	0	0	0	0	0	0	0	0	1	0	0	0	0	0	0	0	0	0	0	0	0	0	1	1		2	1	NA	2	1		1		1	0	0
447	9	2		6	0	0	0	1	0	0	0	0	0	0	0	0	0	0	0	0	0	1	0	0	0	0	1	0	0	0	1	1	0	0	0	2	1	1	2	2	NA	1	1	1	1	1	3	1	1
448	9	2		4	0	0	0	0	1	0	0	0	0	0	0	0	0	0	0	0	0	0	0	0	0	0	0	0	1	0	0	0	0	0	0	1	1	2	2	1	NA	1	1	1	1	1	1	1	1
449	9	1	5		0	0	0	0	1	0	0	0	0	0	0	0	0	0	0	0	0	1	0	0	0	1	0	0	0	0	0	0	0	0	0	1	1	2	2	2	NA	2	1	1	2	0	1	0	0
450	9	2		4	0	0	1	1	0	0	0	0	0	0	0	0	0	0	0	0	0	0	0	0	0	1	0	0	0	0	0	0	0	0	0	1	2	1	2	1	NA	1	1	1	1	1	2	0	1
451	9	2		5	0	0	0	1	0	0	0	0	0	0	0	0	1	1	1	1	1	1	0	0	0	0	0	0	0	0	0	0	0	0	0	1	2	2	2	2	NA	1	1	1	1	1	1	1	0
452	9	1	7		0	0	0	1	0	0	0	0	0	0	1	0	0	0	0	0	0	0	0	0	1	0	0	0	0	0	0	0	1	0	0	1	1	1	1	2	NA	1	1	1	1	1	1	1	0
453	10	2		7	0	0	1	0	1	0	0	0	0	0	0	0	0	0	0	0	0	0	0	0	1	0	0	0	0	0	0	0	0	0	1	1	1	1	2	1	NA	2	1	1	1	1	2	0	0
454	10	1	8		0	0	0	1	0	0	0	0	0	0	0	0	0	0	0	0	0	1	0	0	1	0	0	0	0	0	0	0	0	1	0	1	1	1	2	2	NA	1	1	2	2	2	2	0	0
455	10	2		6	0	0	1	0	0	0	0	0	0	0	0	0	0	0	0	0	0	0	0	0	0	0	0	0	0	0	0	0	0	0	1	1	2	1	1	2	NA	1	1	1	1	1	1	0	0
456	10	1	6		0	0	0	1	0	0	0	0	0	0	0	0	1	0	0	0	1	0	0	0	0	0	0	0	0	0	0	0	0	0	0	1	1	1		2	NA	1	1	1	1	1	1	1	0
457	11	1	5		1	0	0	1	0	0	0	0	0	0	0	0	0	0	0	0	0	1	0	0	0	1	0	0	0	0	0	0	0	0	0	1	1	2	2	2		1	1	1	1	1	2	0	0
458	11	1	7		0	0	0	1	0	0	0	0	0	0	0	0	0	0	0	0	0	1	0	0	0	0	0	0	0	0	0	0	0	0	0	2	1	2	2	1		1	1	1	1	1	1	0	0
459	11	1	5		0	0	0	1	0	0	0	0	0	0	0	0	0	0	0	1	0	1	0	0	0	0	0	0	1	0	0	0	0	0	0	1	1	1	1	1		2	1	1	1	1	1	0	0
460	11	2		7	0	0	1	0	0	0	0	0	0	0	1	0	0	0	0	0	0	0	0	0	0	0	0	0	0	0	0	0	0	0	0	1	1	1	2	1		1	1	1	1	1	1	0	1
461	12	2		3	0	1	1	0	0	0	0	0	0	0	0	1	0	0	0	0	0	0	0	0	0	0	0	0	0	1	0	0	0	0	0	1	1	1	2	1		1	1	1	1	1	1	1	0
[truncated: 24 more columns]
